# Supplementary material for: Estimating microbial population data from optical density
Source: PLoS One. 2022 Oct 13;17(10):e0276040. doi: 10.1371/journal.pone.0276040 (PMC9562214; doi:10.1371/journal.pone.0276040)
Supplement: S2 File — Excel file that contains pre-labeled cells for a 96-well plate or 384-well plate that will calculate the number of cells per milliliter in a starting culture. User will input the OD values from the plate. (XLSX) [file pone.0276040.s002.xlsx]

## Sheet: 96 well plate
Dilution	Mean colonies per plate	Cells/ml in Tube zero
6	34	2040
Tube	Cells/ml	Wells	OD	OD	OD	OD	OD	OD	Mean OD	Mean Corrected OD
0	2040	A1-A6	0.1	0.1	0.1	0.1	0.1	0.1	0.1	0.097
1	1020	A7-A12	0.3	0.3	0.3	0.3	0.3	0.3	0.3	0.297
2	510	B1-B6	0.23	0.23	0.23	0.23	0.23	0.23	0.23	0.227
3	255	B7-B12	0.23	0.23	0.23	0.23	0.23	0.23	0.23	0.227
4	127.5	C1-C6	0.43	0.43	0.43	0.43	0.43	0.43	0.43	0.427
5	63.75	C7-C12	0.53	0.53	0.53	0.53	0.53	0.53	0.53	0.527
6	31.875	D1-D6	0.102	0.102	0.102	0.102	0.102	0.102	0.102	0.099
7	15.9375	D7-D12	0.7	0.7	0.7	0.7	0.7	0.7	0.7	0.697
8	7.96875	E1-E6	6.8	6.8	6.8	6.8	6.8	6.8	6.8	6.797
9	3.98438	E7-E12	0.23	0.23	0.23	0.23	0.23	0.23	0.23	0.227
10	1.99219	F1-F6	0.23	0.23	0.23	0.23	0.23	0.23	0.23	0.227
Buffer blank	0	F7-F12	0.003	0.003	0.003	0.003	0.003	0.003	0.003	0

## Sheet: 384 well plate
Dilution	Mean colonies per plate	Cells/ml in Tube zero
		0
Tube	Cells/ml	Wells	OD	OD	OD	OD	OD	OD	Mean OD	Mean Corrected OD
0	0	A1-A6							#DIV/0!	#DIV/0!
1	0	A7-A12							#DIV/0!	#DIV/0!
2	0	A13-A18							#DIV/0!	#DIV/0!
3	0	A19-A24							#DIV/0!	#DIV/0!
4	0	B1-B6							#DIV/0!	#DIV/0!
5	0	B7-B12							#DIV/0!	#DIV/0!
6	0	B13-B18							#DIV/0!	#DIV/0!
7	0	B19-B24							#DIV/0!	#DIV/0!
8	0	C1-C6							#DIV/0!	#DIV/0!
9	0	C7-C12							#DIV/0!	#DIV/0!
10	0	C13-C18							#DIV/0!	#DIV/0!
Buffer blank	0	C19-C24							#DIV/0!	#DIV/0!
