# Supplementary material for: Estimating microbial population data from optical density
Source: PLoS One. 2022 Oct 13;17(10):e0276040. doi: 10.1371/journal.pone.0276040 (PMC9562214; doi:10.1371/journal.pone.0276040)
Supplement: S3 File — Excel file that contains the plate layouts and all optical density readings for the organisms used in this protocol. (XLSX) [file pone.0276040.s003.xlsx]

## Sheet: PlateLayouts
	384 plate layout						*Organism 1 = E coli and Organism 2 = S epidermidis for the plate with both species. Otherwise the organisms just occupy the top four rows (Organism 1)
		1	2	3	4	5	6	7	8	9	10	11	12	13	14	15	16	17	18	19	20	21	22	23	24
Organism 1	A	Tube 0						Tube 1						Tube 2						Tube 3
	B	Tube 4						Tube 5						Tube 6						Tube 7
	C	Tube 8						Tube 9						Tube 10						Tube 11
	D	Tube 12						Tube 13						Tube 14						Tube 15
	E	Blank
Organism 2	F	Tube 0						Tube 1						Tube 2						Tube 3
	G	Tube 4						Tube 5						Tube 6						Tube 7
	H	Tube 8						Tube 9						Tube 10						Tube 11
	I	Tube 12						Tube 13						Tube 14						Tube 15
	J	Blank						Blank						Blank						Blank
	K	Blank						Blank						Blank						Blank
	L	Blank						Blank						Blank						Blank
	M	Blank						Blank						Blank						Blank
	N	Blank						Blank						Blank						Blank
	O	Blank						Blank						Blank						Blank
	P	Blank						Blank						Blank						Blank
	96 well plate layout				*All organisms in the sheet names have the same layout.
		1	2	3	4	5	6	7	8	9	10	11	12
	A	Tube 0				Tube 1				Tube 2
	B	Tube 3				Tube 4				Tube 5
	C	Tube 6				Tube 7				Tube 8
	D	Tube 9				Tube 10				Tube 11
	E	Tube 12				Tube 13				Tube 14
	F	Tube 15				Blank (buffer)
	G
	H
	Tube 0 is the overnight culture, no dilutions. Each proceeding tube is a two fold serial dlution from the previous.

## Sheet: RMSEValues
	Linear fit		Quadratic fit		Cubic fit		Polynomial degree 4 fit
Organism	96 well	384 well	96 well	384 well	96 well	384 well	96 well	384 well
E. coli	1.4 8e8	1.84 e8	7.93 e7	4.21 e7	2.21 e7	7.53 e6	9.65 e5	4.79 e6
B. megaterium	--------	--------	8.81 e6	1.48 e7	1.62 e6	1.59 e7	1.74 e6	2.58 e7
P.putida	--------	--------	1.18 e7	1.18 e7	2.29 e6	4.0 e6	2.29 e6	3.22 e6
S. epidermidis	8.0 e8	8.4 e8	2.69 e8	7.77 e7	6.43 e7	6.73 e7	1.12 e7	8.12 e6

## Sheet: Ecoli_Sepi_384well
Software Version	3.10.06
Experiment File Path:	C:\Users\Yeh\Desktop\Portia\Barry\PlateCalibration\PlateReaderCalibration_EcoliTOP_StaphBOTTOM_210908_384.xpt
Protocol File Path:	C:\Users\Yeh\Desktop\Portia\Barry\PlateCalibration\PlateReaderCalibration_384.prt
Plate Number	Plate 1
Date	2021-09-08
Time	14:04:08
Reader Type:	Epoch 2
Reader Serial Number:	21020811
Reading Type	Reader
Procedure Details
Plate Type	384 WELL PLATE (Use plate lid)
Eject plate on completion
Start Kinetic	Runtime 0:30:00 (HH:MM:SS), Interval 0:05:00, 7 Reads
Read	Absorbance Endpoint
	Full Plate
	Wavelengths: 600
	Read Speed: Normal, Delay: 100 msec, Measurements/Data Point: 8
End Kinetic
Plate Out
600
	Time	T° 600	A1	A2	A3	A4	A5	A6	A7	A8	A9	A10	A11	A12	A13	A14	A15	A16	A17	A18	A19	A20	A21	A22	A23	A24	B1	B2	B3	B4	B5	B6	B7	B8	B9	B10	B11	B12	B13	B14	B15	B16	B17	B18	B19	B20	B21	B22	B23
	00:00:00	23.3	1.354	1.402	1.387	1.384	1.408	1.393	1.035	1.001	0.974	0.987	0.987	0.972	0.656	0.621	0.63	0.616	0.608	0.604	0.415	0.36	0.367	0.363	0.365	0.365	0.218	0.215	0.211	0.209	0.207	0.207	0.135	0.128	0.128	0.125	0.123	0.124	0.083	0.082	0.083	0.086	0.087	0.086	0.065	0.063	0.063	0.063	0.063
	00:05:00	23.3	1.352	1.4	1.385	1.379	1.4	1.39	1.031	0.998	0.975	0.985	0.982	0.975	0.656	0.62	0.631	0.618	0.61	0.606	0.41	0.366	0.371	0.365	0.366	0.37	0.22	0.215	0.211	0.211	0.207	0.208	0.136	0.128	0.129	0.125	0.124	0.124	0.083	0.083	0.084	0.086	0.088	0.086	0.065	0.063	0.063	0.063	0.063
	00:10:00	23.3	1.35	1.403	1.393	1.389	1.408	1.398	1.037	1.001	0.975	0.99	0.987	0.972	0.659	0.622	0.631	0.621	0.611	0.605	0.417	0.364	0.371	0.367	0.367	0.369	0.219	0.214	0.212	0.21	0.208	0.209	0.136	0.128	0.129	0.126	0.124	0.125	0.084	0.083	0.084	0.086	0.088	0.086	0.065	0.063	0.063	0.063	0.063
	00:15:00	23.2	1.361	1.408	1.398	1.396	1.415	1.404	1.02	0.994	0.974	0.988	0.985	0.97	0.656	0.626	0.637	0.626	0.617	0.609	0.417	0.368	0.375	0.371	0.373	0.375	0.222	0.217	0.213	0.212	0.209	0.207	0.137	0.129	0.13	0.127	0.125	0.126	0.084	0.084	0.084	0.086	0.088	0.086	0.065	0.063	0.064	0.063	0.063
	00:20:00	23.1	1.367	1.414	1.397	1.398	1.421	1.411	1.029	0.998	0.966	0.991	0.983	0.972	0.66	0.625	0.635	0.622	0.615	0.609	0.416	0.369	0.375	0.375	0.376	0.379	0.223	0.217	0.215	0.213	0.211	0.209	0.138	0.13	0.129	0.127	0.125	0.126	0.085	0.084	0.084	0.086	0.088	0.086	0.065	0.063	0.064	0.063	0.064
	00:25:00	23	1.371	1.417	1.4	1.4	1.426	1.417	1.032	0.999	0.979	0.99	0.986	0.975	0.662	0.625	0.639	0.625	0.618	0.611	0.419	0.37	0.378	0.375	0.377	0.378	0.224	0.22	0.215	0.215	0.21	0.211	0.138	0.131	0.13	0.128	0.123	0.124	0.084	0.084	0.084	0.086	0.088	0.087	0.066	0.063	0.064	0.063	0.064
	00:30:00	23.1	1.371	1.42	1.405	1.401	1.429	1.417	1.038	1.005	0.971	0.994	0.991	0.979	0.665	0.627	0.642	0.63	0.619	0.613	0.421	0.371	0.379	0.377	0.379	0.381	0.226	0.221	0.213	0.216	0.214	0.214	0.139	0.132	0.13	0.129	0.126	0.126	0.085	0.085	0.084	0.087	0.089	0.087	0.066	0.064	0.064	0.064	0.064
600
	Time	T° 600	E1	E2	E3	E4	E5	E6	E7	E8	E9	E10	E11	E12	E13	E14	E15	E16	E17	E18	E19	E20	E21	E22	E23	E24	F1	F2	F3	F4	F5	F6	F7	F8	F9	F10	F11	F12	F13	F14	F15	F16	F17	F18	F19	F20	F21	F22	F23
	00:00:00	23.3	0.04	0.041	0.041	0.041	0.038	0.04	0.049	0.048	0.049	0.05	0.047	0.047	0.048	0.049	0.051	0.05	0.05	0.049	0.05	0.05	0.051	0.051	0.05	0.049	0.049	0.051	0.051	0.049	0.049	0.049	0.049	0.049	0.054	0.049	0.047	0.047	0.047	0.049	0.05	0.049	0.049	0.048	0.049	0.049	0.05	0.05	0.051
	00:05:00	23.3	0.04	0.041	0.041	0.041	0.038	0.04	0.049	0.048	0.049	0.05	0.047	0.047	0.047	0.049	0.051	0.05	0.05	0.049	0.05	0.05	0.051	0.051	0.05	0.049	0.049	0.051	0.051	0.049	0.049	0.049	0.049	0.048	0.054	0.049	0.047	0.047	0.047	0.049	0.05	0.049	0.049	0.048	0.049	0.049	0.05	0.05	0.051
	00:10:00	23.3	0.04	0.041	0.041	0.041	0.038	0.04	0.049	0.049	0.049	0.05	0.047	0.047	0.047	0.049	0.051	0.05	0.05	0.049	0.05	0.05	0.051	0.051	0.05	0.049	0.049	0.051	0.051	0.049	0.049	0.049	0.049	0.048	0.054	0.049	0.047	0.047	0.047	0.049	0.05	0.049	0.049	0.048	0.049	0.05	0.05	0.05	0.051
	00:15:00	23.2	0.04	0.041	0.041	0.041	0.039	0.04	0.049	0.049	0.049	0.05	0.047	0.047	0.048	0.049	0.051	0.05	0.05	0.049	0.05	0.051	0.051	0.051	0.05	0.049	0.049	0.051	0.051	0.049	0.049	0.049	0.049	0.048	0.054	0.049	0.047	0.047	0.047	0.049	0.05	0.049	0.049	0.048	0.049	0.049	0.05	0.05	0.052
	00:20:00	23.1	0.04	0.041	0.042	0.041	0.039	0.041	0.049	0.049	0.049	0.05	0.047	0.047	0.048	0.049	0.051	0.05	0.05	0.049	0.05	0.05	0.051	0.051	0.05	0.049	0.049	0.051	0.051	0.049	0.049	0.049	0.049	0.049	0.055	0.049	0.047	0.047	0.048	0.049	0.05	0.049	0.049	0.048	0.049	0.05	0.05	0.05	0.052
	00:25:00	23	0.04	0.041	0.042	0.041	0.039	0.04	0.049	0.048	0.049	0.05	0.047	0.047	0.047	0.048	0.051	0.049	0.05	0.049	0.05	0.05	0.051	0.051	0.05	0.049	0.049	0.051	0.051	0.049	0.049	0.049	0.048	0.049	0.054	0.049	0.047	0.047	0.047	0.049	0.05	0.049	0.049	0.048	0.049	0.049	0.05	0.05	0.051
	00:30:00	23.1	0.04	0.041	0.042	0.041	0.039	0.04	0.049	0.049	0.049	0.05	0.047	0.047	0.048	0.049	0.051	0.05	0.05	0.049	0.05	0.05	0.051	0.051	0.05	0.049	0.049	0.051	0.051	0.049	0.049	0.049	0.049	0.048	0.054	0.049	0.047	0.047	0.048	0.049	0.05	0.049	0.049	0.048	0.049	0.049	0.05	0.05	0.052
600
	Time	T° 600	I1	I2	I3	I4	I5	I6	I7	I8	I9	I10	I11	I12	I13	I14	I15	I16	I17	I18	I19	I20	I21	I22	I23	I24	J1	J2	J3	J4	J5	J6	J7	J8	J9	J10	J11	J12	J13	J14	J15	J16	J17	J18	J19	J20	J21	J22	J23
	00:00:00	23.3	0.049	0.05	0.048	0.049	0.049	0.049	0.051	0.049	0.048	0.048	0.047	0.048	0.048	0.049	0.047	0.047	0.047	0.047	0.048	0.048	0.048	0.049	0.05	0.049	0.903	0.893	0.919	0.914	0.915	0.913	0.588	0.568	0.616	0.633	0.651	0.599	0.537	0.534	0.529	0.536	0.522	0.555	0.305	0.32	0.308	0.31	0.314
	00:05:00	23.3	0.049	0.05	0.048	0.049	0.049	0.049	0.051	0.048	0.048	0.048	0.047	0.048	0.048	0.049	0.047	0.047	0.047	0.047	0.048	0.049	0.048	0.049	0.05	0.049	0.907	0.897	0.923	0.918	0.918	0.916	0.592	0.57	0.62	0.63	0.652	0.598	0.54	0.537	0.53	0.539	0.526	0.556	0.306	0.321	0.309	0.312	0.316
	00:10:00	23.3	0.049	0.05	0.048	0.049	0.049	0.049	0.051	0.048	0.048	0.048	0.047	0.048	0.048	0.049	0.047	0.047	0.047	0.047	0.048	0.049	0.048	0.049	0.05	0.049	0.912	0.9	0.926	0.921	0.922	0.92	0.595	0.569	0.623	0.635	0.654	0.602	0.542	0.54	0.535	0.541	0.526	0.557	0.308	0.321	0.31	0.313	0.318
	00:15:00	23.2	0.049	0.05	0.048	0.05	0.049	0.049	0.051	0.049	0.048	0.048	0.047	0.048	0.048	0.049	0.047	0.047	0.047	0.047	0.048	0.048	0.048	0.049	0.05	0.049	0.916	0.905	0.93	0.925	0.925	0.923	0.597	0.572	0.625	0.638	0.657	0.605	0.545	0.544	0.54	0.544	0.53	0.558	0.309	0.321	0.312	0.315	0.319
	00:20:00	23.1	0.049	0.05	0.048	0.05	0.049	0.049	0.051	0.049	0.048	0.048	0.047	0.048	0.048	0.049	0.047	0.047	0.047	0.047	0.048	0.049	0.049	0.049	0.05	0.049	0.92	0.908	0.934	0.927	0.927	0.925	0.596	0.574	0.628	0.639	0.658	0.606	0.546	0.541	0.534	0.547	0.535	0.561	0.31	0.322	0.312	0.316	0.32
	00:25:00	23	0.049	0.05	0.048	0.049	0.049	0.049	0.051	0.048	0.048	0.048	0.047	0.048	0.048	0.049	0.047	0.047	0.047	0.047	0.048	0.048	0.048	0.049	0.05	0.049	0.919	0.909	0.935	0.931	0.925	0.923	0.601	0.575	0.627	0.638	0.657	0.607	0.544	0.544	0.537	0.544	0.534	0.56	0.312	0.322	0.314	0.316	0.321
	00:30:00	23.1	0.049	0.05	0.048	0.05	0.049	0.049	0.051	0.049	0.048	0.048	0.047	0.048	0.048	0.049	0.047	0.047	0.047	0.047	0.048	0.049	0.048	0.049	0.05	0.049	0.923	0.913	0.935	0.933	0.925	0.927	0.603	0.575	0.629	0.641	0.657	0.609	0.547	0.546	0.54	0.546	0.536	0.556	0.312	0.324	0.315	0.316	0.322
600
	Time	T° 600	M1	M2	M3	M4	M5	M6	M7	M8	M9	M10	M11	M12	M13	M14	M15	M16	M17	M18	M19	M20	M21	M22	M23	M24	N1	N2	N3	N4	N5	N6	N7	N8	N9	N10	N11	N12	N13	N14	N15	N16	N17	N18	N19	N20	N21	N22	N23
	00:00:00	23.3	0.042	0.043	0.043	0.044	0.043	0.044	0.041	0.041	0.041	0.041	0.041	0.039	0.038	0.039	0.042	0.042	0.04	0.04	0.041	0.039	0.039	0.04	0.042	0.04	0.04	0.043	0.041	0.04	0.042	0.043	0.049	0.049	0.05	0.049	0.051	0.047	0.047	0.048	0.05	0.051	0.049	0.049	0.05	0.049	0.048	0.05	0.051
	00:05:00	23.3	0.043	0.043	0.043	0.044	0.043	0.044	0.041	0.041	0.041	0.041	0.041	0.039	0.038	0.039	0.042	0.042	0.04	0.04	0.041	0.039	0.038	0.039	0.042	0.039	0.04	0.043	0.041	0.04	0.041	0.043	0.049	0.049	0.05	0.049	0.051	0.047	0.047	0.048	0.05	0.051	0.049	0.049	0.05	0.049	0.048	0.05	0.051
	00:10:00	23.3	0.043	0.043	0.043	0.044	0.043	0.044	0.041	0.041	0.041	0.041	0.041	0.039	0.038	0.039	0.042	0.042	0.04	0.04	0.042	0.039	0.039	0.04	0.042	0.04	0.04	0.043	0.041	0.04	0.042	0.043	0.049	0.049	0.05	0.049	0.051	0.047	0.047	0.048	0.05	0.051	0.049	0.049	0.05	0.049	0.048	0.05	0.051
	00:15:00	23.2	0.043	0.044	0.043	0.044	0.044	0.044	0.041	0.041	0.041	0.041	0.041	0.039	0.038	0.039	0.042	0.042	0.041	0.04	0.042	0.039	0.039	0.04	0.042	0.04	0.04	0.043	0.041	0.04	0.042	0.043	0.049	0.049	0.05	0.049	0.051	0.047	0.047	0.048	0.05	0.051	0.049	0.049	0.05	0.049	0.048	0.05	0.051
	00:20:00	23.1	0.043	0.044	0.043	0.044	0.044	0.044	0.041	0.041	0.041	0.041	0.041	0.039	0.038	0.039	0.042	0.042	0.041	0.04	0.042	0.04	0.039	0.04	0.042	0.04	0.04	0.043	0.041	0.04	0.042	0.043	0.049	0.049	0.05	0.049	0.051	0.047	0.047	0.048	0.05	0.051	0.05	0.049	0.05	0.049	0.048	0.05	0.051
	00:25:00	23	0.043	0.044	0.043	0.044	0.043	0.044	0.041	0.041	0.041	0.041	0.041	0.039	0.038	0.039	0.042	0.042	0.041	0.04	0.042	0.039	0.038	0.04	0.042	0.04	0.04	0.043	0.041	0.04	0.042	0.043	0.049	0.049	0.05	0.049	0.051	0.047	0.047	0.048	0.05	0.05	0.049	0.049	0.05	0.049	0.048	0.05	0.051
	00:30:00	23.1	0.043	0.044	0.043	0.044	0.044	0.044	0.041	0.041	0.041	0.041	0.041	0.039	0.038	0.04	0.042	0.042	0.041	0.04	0.042	0.039	0.039	0.04	0.042	0.04	0.04	0.043	0.041	0.04	0.042	0.043	0.049	0.049	0.05	0.049	0.051	0.047	0.047	0.048	0.05	0.051	0.049	0.049	0.05	0.049	0.048	0.05	0.051
Results
		1	2	3	4	5	6	7	8	9	10	11	12	13	14	15	16	17	18	19	20	21	22	23	24
	A	1.094	0.892	0.688	1.02	1.306	1.322	-0.444	0.24	-0.326	0.232	0.154	0.352	0.32	0.28	0.48	0.364	0.412	0.332	0.336	0.388	0.39	0.586	0.614	0.612	Max V [600]
		0.911	0.988	0.808	0.886	0.986	0.997	0.285	0.231	0.421	0.509	0.19	0.708	0.678	0.716	0.849	0.603	0.789	0.932	0.574	0.775	0.92	0.979	0.931	0.924	R-Squared [600]
		00:15:00	00:15:00	00:15:00	00:15:00	00:15:00	00:15:00	00:10:00	00:20:00	00:10:00	00:10:00	00:20:00	00:20:00	00:20:00	00:10:00	00:20:00	00:10:00	00:15:00	00:20:00	00:15:00	00:10:00	00:10:00	00:10:00	00:15:00	00:10:00	t at Max V [600]
		00:09:17	00:07:29	00:04:29	00:06:41	00:10:20	00:07:10	00:00:41	00:26:50	00:07:03	00:05:00	00:26:22	00:15:07	00:05:45	00:03:43	00:07:00	?????	00:01:07	00:05:14	00:13:24	?????	?????	00:01:16	00:04:44	?????	Lagtime [600]
	B	0.322	0.324	0.218	0.3	0.254	0.288	0.146	0.198	0.078	0.132	0.118	0.126	0.062	0.086	0.026	0.052	0.072	0.094	0.044	0.024	0.046	0.038	0.064	0.034	Max V [600]
		0.962	0.955	0.927	0.98	0.82	0.684	0.975	0.959	0.648	0.905	0.921	0.917	0.867	0.967	0.549	0.728	0.947	0.834	0.968	0.529	0.811	0.921	0.955	0.675	R-Squared [600]
		00:20:00	00:20:00	00:10:00	00:20:00	00:20:00	00:20:00	00:10:00	00:20:00	00:10:00	00:20:00	00:10:00	00:10:00	00:10:00	00:10:00	00:10:00	00:20:00	00:20:00	00:20:00	00:20:00	00:20:00	00:10:00	00:20:00	00:20:00	00:20:00	t at Max V [600]
		00:03:36	00:11:29	00:02:01	00:05:32	00:06:27	00:10:25	00:00:16	00:06:52	?????	00:00:36	?????	00:00:38	00:03:52	00:01:24	?????	00:05:00	00:08:37	00:12:46	00:13:11	00:17:30	00:04:21	00:03:09	00:10:00	00:25:18	Lagtime [600]
	C	0.026	0.038	0.016	0.042	0.03	0.03	0.034	0.012	0.024	0.022	0.032	0.032	0.016	0.018	0.014	0.024	0.022	0.008	0.01	-0.07	0.018	0.006	0.02	0.022	Max V [600]
		0.681	0.722	0.941	0.919	0.865	0.731	0.83	0.409	0.621	0.63	0.8	0.621	0.8	0.81	0.942	0.837	0.818	0.4	0.417	0.354	0.81	0.45	0.893	0.917	R-Squared [600]
		00:10:00	00:20:00	00:10:00	00:15:00	00:10:00	00:15:00	00:10:00	00:15:00	00:15:00	00:15:00	00:10:00	00:10:00	00:10:00	00:10:00	00:10:00	00:15:00	00:10:00	00:10:00	00:20:00	00:10:00	00:15:00	00:10:00	00:10:00	00:10:00	t at Max V [600]
		00:03:05	00:04:13	00:02:30	00:07:51	00:03:20	00:12:20	00:00:35	00:13:20	00:08:20	00:13:11	00:03:45	00:05:00	00:03:45	?????	00:00:00	00:08:20	00:01:49	00:10:00	00:10:00	?????	00:09:27	00:10:00	00:03:00	00:02:44	Lagtime [600]
	D	0.016	0.02	0.012	0.014	0.046	0.016	0.01	0.014	0.016	0.02	0.018	0.014	0.014	-0.004	0.006	0.012	0.01	0.01	0.012	0.012	0.012	0.008	0.016	0.018	Max V [600]
		0.5	0.714	0.692	0.49	0.98	0.356	0.368	0.681	0.593	0.781	0.614	0.721	0.942	0.1	0.225	0.75	0.368	0.417	0.409	0.5	0.692	0.308	0.571	0.75	R-Squared [600]
		00:10:00	00:10:00	00:10:00	00:10:00	00:10:00	00:20:00	00:20:00	00:15:00	00:20:00	00:10:00	00:10:00	00:10:00	00:20:00	00:10:00	00:20:00	00:10:00	00:10:00	00:20:00	00:15:00	00:20:00	00:15:00	00:15:00	00:20:00	00:15:00	t at Max V [600]
		00:08:45	00:05:00	?????	00:10:00	00:01:18	00:13:45	00:18:00	00:12:09	00:15:00	00:04:00	00:07:47	00:04:17	00:08:34	?????	00:03:20	00:03:20	00:02:00	00:00:00	00:16:40	00:06:40	00:20:00	00:22:30	00:30:00	00:16:07	Lagtime [600]
	E	0.022	0.018	0.024	0.022	0.03	0.018	-0.004	0.006	-0.006	0.006	0.008	0.01	0.004	0.01	0.008	0.012	0.006	0.006	0.012	0.014	0.006	0.012	0.006	0.006	Max V [600]
		0.818	0.81	0.837	0.917	0.907	0.547	0.5	0.321	0.321	0.75	0.5	0.231	0.083	0.781	0.308	0.5	0.45	0.173	0.529	0.721	0.173	0.75	0.321	0.321	R-Squared [600]
		00:10:00	00:15:00	00:10:00	00:10:00	00:10:00	00:10:00	00:10:00	00:10:00	00:20:00	00:10:00	00:10:00	00:10:00	00:10:00	00:10:00	00:10:00	00:10:00	00:10:00	00:15:00	00:10:00	00:10:00	00:10:00	00:10:00	00:10:00	00:15:00	t at Max V [600]
		00:01:49	00:09:27	00:03:20	00:02:44	00:02:40	00:08:53	?????	?????	?????	00:00:00	00:05:00	00:18:00	00:30:00	00:04:00	00:15:00	00:05:00	00:10:00	00:08:20	00:08:20	00:01:26	00:20:00	00:03:20	00:13:20	00:28:20	Lagtime [600]
	F	0.002	0.006	0.008	-0.004	0.006	-0.004	0.006	0.008	0.006	0.008	0.006	0.002	0.006	0.01	0.012	-0.008	0.012	0.004	0.004	-0.006	0.008	0.004	0.016	0.006	Max V [600]
		0.083	0.173	0.5	0.125	0.321	0.125	0.173	0.571	0.132	0.5	0.083	0.125	0.225	0.272	0.692	0.5	0.692	0.083	0.5	0.321	0.571	0.2	0.593	0.75	R-Squared [600]
		00:10:00	00:10:00	00:15:00	00:10:00	00:15:00	00:15:00	00:20:00	00:15:00	00:10:00	00:10:00	00:10:00	00:10:00	00:20:00	00:10:00	00:10:00	00:15:00	00:10:00	00:20:00	00:10:00	00:20:00	00:10:00	00:10:00	00:10:00	00:10:00	t at Max V [600]
		00:30:00	00:16:40	00:10:00	?????	?????	00:00:00	00:30:00	?????	00:23:20	00:05:00	00:23:20	00:20:00	00:20:00	00:14:00	00:06:40	?????	00:06:40	?????	00:05:00	00:23:20	00:00:00	00:10:00	00:05:00	00:00:00	Lagtime [600]
	G	-0.008	0.006	-0.006	0.002	0.006	0.01	0.032	0.01	0.006	0.01	0.008	0.004	0.008	0.01	0.008	0.004	-0.004	0.008	0.006	0.082	0.006	0.006	-0.006	0.004	Max V [600]
		0.5	0.321	0.225	0.125	0.75	0.417	0.831	0.284	0.75	0.417	0.222	0.5	0.571	0.521	0.571	0.5	0.077	0.333	0.75	0.748	0.45	0.321	0.45	0.077	R-Squared [600]
		00:15:00	00:15:00	00:20:00	00:10:00	00:10:00	00:10:00	00:15:00	00:15:00	00:15:00	00:15:00	00:20:00	00:10:00	00:15:00	00:10:00	00:10:00	00:20:00	00:15:00	00:10:00	00:10:00	00:15:00	00:10:00	00:10:00	00:20:00	00:20:00	t at Max V [600]
		00:07:30	00:18:20	00:20:00	00:20:00	00:00:00	00:10:00	00:06:15	00:23:00	00:05:00	00:15:00	00:15:00	00:05:00	00:17:30	00:08:00	00:07:30	?????	00:05:00	?????	00:00:00	00:09:09	00:10:00	00:13:20	00:03:20	00:30:00	Lagtime [600]
	H	0.004	0.008	0.004	0.008	0.004	0.012	0.006	0.008	0.004	-0.008	0.008	0.01	0.008	0.008	0.006	0.01	0.006	0.01	0.006	0.01	0.006	0.006	0.006	0.01	Max V [600]
		0.083	0.4	0.05	0.333	0.2	0.36	0.45	0.308	0.5	0.8	0.308	0.481	0.571	0.571	0.321	0.368	0.45	0.481	0.225	0.521	0.321	0.321	0.75	0.481	R-Squared [600]
		00:20:00	00:10:00	00:10:00	00:10:00	00:10:00	00:10:00	00:10:00	00:10:00	00:15:00	00:15:00	00:10:00	00:10:00	00:15:00	00:10:00	00:10:00	00:20:00	00:10:00	00:10:00	00:20:00	00:10:00	00:10:00	00:10:00	00:10:00	00:10:00	t at Max V [600]
		?????	00:10:00	?????	00:07:30	00:10:00	00:10:00	00:10:00	00:02:30	00:20:00	00:15:00	00:15:00	00:06:00	00:17:30	00:00:00	00:13:20	00:22:00	00:10:00	00:06:00	00:20:00	00:08:00	00:13:20	?????	00:00:00	00:06:00	Lagtime [600]
	I	0.006	0.01	0.014	0.008	0.008	0.008	-0.004	0.008	0.006	0.01	0.002	0.006	-0.004	0.004	0.006	0.008	0.012	0.006	-0.006	0.02	0.01	0.012	0.012	-0.008	Max V [600]
		0.321	0.481	0.681	0.571	0.571	0.5	0.143	0.308	0.321	0.781	0.036	0.45	0.143	0.143	0.321	0.571	0.692	0.45	0.173	0.272	0.417	0.692	0.75	0.5	R-Squared [600]
		00:10:00	00:10:00	00:10:00	00:10:00	00:10:00	00:20:00	00:10:00	00:15:00	00:20:00	00:10:00	00:20:00	00:10:00	00:20:00	00:20:00	00:10:00	00:10:00	00:10:00	00:10:00	00:20:00	00:10:00	00:10:00	00:10:00	00:10:00	00:20:00	t at Max V [600]
		00:13:20	00:04:00	00:00:00	00:07:30	00:00:00	00:12:30	?????	?????	00:23:20	00:04:00	?????	00:10:00	00:00:00	00:25:00	00:06:40	00:07:30	00:06:40	00:10:00	00:10:00	?????	00:10:00	00:05:00	?????	00:12:30	Lagtime [600]
	J	0.846	0.766	0.722	0.686	0.61	0.618	0.44	0.296	0.584	0.408	0.406	0.46	0.468	0.426	0.392	0.54	0.584	0.262	0.27	0.162	0.234	0.302	0.27	0.212	Max V [600]
		0.998	0.998	0.997	0.994	0.984	0.997	0.873	0.812	0.992	0.763	0.96	0.925	0.954	0.769	0.532	0.997	0.946	0.91	0.993	0.888	0.939	0.962	0.983	0.964	R-Squared [600]
		00:10:00	00:10:00	00:10:00	00:10:00	00:10:00	00:10:00	00:10:00	00:15:00	00:10:00	00:15:00	00:10:00	00:15:00	00:10:00	00:10:00	00:10:00	00:10:00	00:10:00	00:10:00	00:10:00	00:20:00	00:15:00	00:10:00	00:10:00	00:10:00	t at Max V [600]
		?????	?????	?????	?????	?????	00:00:12	?????	00:02:18	?????	00:06:58	00:00:47	00:04:13	?????	?????	?????	?????	00:00:31	00:02:22	?????	00:06:18	00:01:19	?????	?????	?????	Lagtime [600]
	K	0.148	0.164	0.156	0.16	0.172	0.15	0.096	0.02	0.072	0.084	0.078	0.066	0.032	0.04	0.038	0.052	0.036	0.03	0.026	0.036	0.024	0.034	0.026	0.026	Max V [600]
		0.936	0.967	0.946	0.983	0.94	0.96	0.973	0.658	0.976	0.873	0.944	0.99	0.941	0.893	0.843	0.955	0.976	0.987	0.899	0.92	0.655	0.87	0.812	0.899	R-Squared [600]
		00:10:00	00:10:00	00:10:00	00:15:00	00:10:00	00:10:00	00:10:00	00:10:00	00:20:00	00:15:00	00:10:00	00:10:00	00:10:00	00:10:00	00:15:00	00:10:00	00:10:00	00:10:00	00:10:00	00:10:00	00:10:00	00:10:00	00:10:00	00:20:00	t at Max V [600]
		00:00:57	00:00:37	00:01:09	00:02:08	00:00:28	00:01:20	?????	?????	00:02:13	00:04:17	00:00:15	?????	?????	?????	00:09:13	00:00:00	00:00:00	?????	00:01:32	?????	00:05:50	00:02:21	00:01:32	00:07:42	Lagtime [600]
	L	0.02	0.026	0.02	0.026	0.016	0.024	0.018	0.032	0.024	0.022	0.01	0.02	0.032	0.018	0.024	0.016	0.022	0.022	0.03	0.016	0.022	0.02	0.012	0.018	Max V [600]
		0.781	0.899	0.781	0.88	0.941	0.837	0.75	0.889	0.857	0.703	0.893	0.676	0.955	0.75	0.857	0.696	0.945	0.945	0.84	0.432	0.796	0.658	0.5	0.614	R-Squared [600]
		00:10:00	00:10:00	00:10:00	00:20:00	00:10:00	00:15:00	00:10:00	00:10:00	00:10:00	00:15:00	00:10:00	00:10:00	00:10:00	00:10:00	00:10:00	00:10:00	00:10:00	00:10:00	00:10:00	00:10:00	00:10:00	00:15:00	00:10:00	00:10:00	t at Max V [600]
		00:01:00	00:03:05	00:04:00	00:06:55	00:02:30	00:12:30	00:03:20	00:01:15	00:02:30	00:08:38	00:02:00	00:04:00	00:01:15	00:03:20	00:02:30	00:06:15	00:01:49	00:00:00	00:00:40	00:11:15	00:03:38	00:13:00	00:05:00	00:07:47	Lagtime [600]
	M	0.02	0.016	0.02	0.024	0.02	0.008	0.01	0.012	0.012	0.02	0.012	0.016	0.022	0.016	0.022	0.014	0.022	0.022	0.022	0.018	0.01	0.018	0.024	0.026	Max V [600]
		0.781	0.941	0.658	0.75	0.714	0.571	0.781	0.692	0.9	0.781	0.5	0.571	0.571	0.696	0.864	0.557	0.917	0.63	0.796	0.92	0.521	0.547	0.837	0.797	R-Squared [600]
		00:10:00	00:15:00	00:10:00	00:10:00	00:10:00	00:10:00	00:10:00	00:10:00	00:10:00	00:10:00	00:20:00	00:10:00	00:15:00	00:20:00	00:10:00	00:10:00	00:10:00	00:10:00	00:10:00	00:10:00	00:10:00	00:10:00	00:10:00	00:10:00	t at Max V [600]
		?????	00:10:00	00:02:00	00:03:20	00:05:00	00:07:30	00:04:00	00:05:00	00:01:40	00:04:00	00:06:40	00:00:00	00:16:49	00:03:45	00:00:55	00:08:34	00:02:44	00:07:16	00:03:38	00:00:00	00:08:00	00:08:53	00:03:20	00:03:51	Lagtime [600]
	N	0.018	0.022	0.022	0.018	0.018	0.02	0.006	0.006	0.01	0.016	0.004	0.014	0.008	0.008	-0.006	-0.01	0.014	0.01	0.008	-0.002	0.012	0.006	0.012	0.006	Max V [600]
		0.614	0.917	0.644	0.75	0.614	0.781	0.188	0.132	0.481	0.941	0.143	0.533	0.571	0.267	0.187	0.272	0.533	0.521	0.333	0.05	0.529	0.173	0.692	0.173	R-Squared [600]
		00:20:00	00:10:00	00:10:00	00:10:00	00:10:00	00:10:00	00:15:00	00:10:00	00:10:00	00:10:00	00:10:00	00:10:00	00:10:00	00:10:00	00:15:00	00:15:00	00:10:00	00:10:00	00:15:00	00:20:00	00:10:00	00:10:00	00:10:00	00:10:00	t at Max V [600]
		00:05:33	00:02:44	00:06:22	00:03:20	00:06:40	00:04:00	00:28:20	00:13:20	00:06:00	00:02:30	00:15:00	00:07:09	00:07:30	00:10:00	00:11:40	00:21:00	00:07:09	00:08:00	00:17:30	?????	00:08:20	00:20:00	00:05:00	00:16:40	Lagtime [600]
	O	-0.008	0.006	0.006	0.006	0.012	0.012	0.006	0.006	0.01	0.006	0.008	0.012	0.008	0.01	0.006	0.008	0.01	0.006	-0.004	0.008	-0.008	-0.002	0.008	-0.004	Max V [600]
		0.571	0.45	0.75	0.45	0.75	0.321	0.321	0.188	0.893	0.132	0.5	0.529	0.4	0.481	0.132	0.333	0.481	0.15	0.5	0.4	0.4	0.036	0.5	0.143	R-Squared [600]
		00:20:00	00:10:00	00:10:00	00:10:00	00:10:00	00:10:00	00:10:00	00:10:00	00:10:00	00:10:00	00:10:00	00:10:00	00:10:00	00:10:00	00:10:00	00:10:00	00:10:00	00:10:00	00:15:00	00:10:00	00:20:00	00:10:00	00:10:00	00:20:00	t at Max V [600]
		00:17:30	00:10:00	00:03:20	00:10:00	00:03:20	00:13:20	?????	00:13:20	00:02:00	00:23:20	00:02:30	00:03:20	00:10:00	00:06:00	00:23:20	00:07:30	00:06:00	00:10:00	00:10:00	00:10:00	00:20:00	?????	00:02:30	?????	Lagtime [600]
	P	0.01	0.008	-0.006	-0.008	0.008	0.012	0.01	0.006	0.012	-0.03	0.006	0.012	0.008	0.012	-0.008	0.006	0.008	0.006	-0.004	0.006	0.016	0.006	0.002	0.01	Max V [600]
		0.481	0.571	0.321	0.571	0.571	0.321	0.272	0.45	0.409	0.84	0.321	0.529	0.571	0.692	0.308	0.45	0.5	0.173	0.125	0.321	0.432	0.321	0.015	0.417	R-Squared [600]
		00:10:00	00:10:00	00:15:00	00:20:00	00:10:00	00:10:00	00:10:00	00:10:00	00:10:00	00:10:00	00:10:00	00:10:00	00:15:00	00:10:00	00:20:00	00:10:00	00:10:00	00:15:00	00:15:00	00:10:00	00:15:00	00:15:00	00:10:00	00:10:00	t at Max V [600]
		00:06:00	00:07:30	00:01:40	00:10:00	00:07:30	00:13:20	00:16:00	00:10:00	00:08:20	00:00:40	?????	00:08:20	?????	00:06:40	00:12:30	00:10:00	00:05:00	00:25:00	00:00:00	00:13:20	00:22:30	00:28:20	?????	00:10:00	Lagtime [600]
[truncated: 49 more columns]

## Sheet: Bmegaterium_96well
Software Version	3.10.06
Experiment File Path:	C:\Users\Yeh\Desktop\Portia\Barry\PlateCalibration\Calibration_96wells_Pp_Bm_100621.xpt
Protocol File Path:	C:\Users\Yeh\Desktop\Portia\Barry\PlateCalibration\PlateReaderCalibration.prt
Plate Number	Plate 2
Date	2021-10-06
Time	10:42:51
Reader Type:	Epoch 2
Reader Serial Number:	20071524
Reading Type	Reader
Procedure Details
Plate Type	96 WELL PLATE (Use plate lid)
Eject plate on completion
Start Kinetic	Runtime 0:30:00 (HH:MM:SS), Interval 0:05:00, 7 Reads
Read	Absorbance Endpoint
	Full Plate
	Wavelengths: 600
	Read Speed: Normal, Delay: 100 msec, Measurements/Data Point: 8
End Kinetic
Plate Out
600
	Time	T° 600	A1	A2	A3	A4	A5	A6	A7	A8	A9	A10	A11	A12	B1	B2	B3	B4	B5	B6	B7	B8	B9	B10	B11	B12	C1	C2	C3	C4	C5	C6	C7	C8	C9	C10	C11	C12	D1	D2	D3	D4	D5	D6	D7	D8	D9	D10	D11
	00:00:00	29.2	0.362	0.393	0.385	0.385	0.229	0.224	0.215	0.231	0.137	0.124	0.131	0.129	0.087	0.088	0.089	0.091	0.068	0.067	0.065	0.068	0.057	0.058	0.053	0.054	0.047	0.047	0.049	0.048	0.045	0.045	0.045	0.045	0.043	0.043	0.042	0.042	0.045	0.043	0.042	0.042	0.043	0.043	0.043	0.042	0.042	0.042	0.042
	00:05:00	29.1	0.346	0.353	0.346	0.342	0.198	0.193	0.187	0.201	0.123	0.109	0.115	0.114	0.087	0.089	0.088	0.09	0.065	0.066	0.066	0.064	0.055	0.057	0.052	0.052	0.047	0.047	0.048	0.046	0.045	0.045	0.045	0.045	0.043	0.042	0.042	0.042	0.045	0.043	0.042	0.042	0.043	0.043	0.043	0.042	0.042	0.042	0.042
	00:10:00	29	0.351	0.361	0.368	0.37	0.217	0.214	0.199	0.214	0.132	0.114	0.125	0.122	0.088	0.087	0.086	0.088	0.067	0.063	0.067	0.066	0.056	0.058	0.052	0.053	0.047	0.047	0.048	0.048	0.045	0.045	0.045	0.045	0.043	0.042	0.042	0.042	0.045	0.044	0.042	0.042	0.043	0.043	0.043	0.042	0.042	0.042	0.042
	00:15:00	29	0.359	0.37	0.368	0.353	0.206	0.212	0.19	0.213	0.132	0.115	0.126	0.12	0.086	0.084	0.085	0.088	0.067	0.064	0.066	0.064	0.056	0.057	0.052	0.053	0.047	0.047	0.049	0.047	0.045	0.045	0.045	0.045	0.043	0.042	0.042	0.042	0.045	0.044	0.042	0.042	0.043	0.043	0.043	0.042	0.042	0.042	0.042
	00:20:00	28.9	0.373	0.376	0.386	0.368	0.217	0.213	0.201	0.216	0.133	0.116	0.126	0.122	0.085	0.089	0.086	0.09	0.067	0.064	0.066	0.064	0.055	0.058	0.052	0.054	0.047	0.047	0.049	0.048	0.045	0.045	0.045	0.045	0.043	0.043	0.042	0.042	0.045	0.043	0.042	0.042	0.043	0.043	0.043	0.042	0.042	0.042	0.042
	00:25:00	28.8	0.379	0.363	0.376	0.366	0.225	0.209	0.196	0.22	0.132	0.116	0.126	0.123	0.086	0.085	0.085	0.092	0.067	0.065	0.066	0.065	0.056	0.058	0.052	0.054	0.047	0.047	0.048	0.047	0.045	0.045	0.045	0.045	0.043	0.043	0.042	0.042	0.045	0.043	0.042	0.042	0.043	0.043	0.043	0.042	0.042	0.042	0.042
	00:30:00	28.8	0.376	0.384	0.375	0.372	0.218	0.203	0.205	0.225	0.133	0.118	0.126	0.126	0.086	0.084	0.086	0.091	0.067	0.064	0.066	0.064	0.056	0.058	0.053	0.054	0.047	0.047	0.049	0.048	0.045	0.045	0.045	0.045	0.043	0.043	0.042	0.042	0.045	0.043	0.043	0.042	0.043	0.043	0.043	0.042	0.042	0.042	0.042
Results
		1	2	3	4	5	6	7	8	9	10	11	12
	A	1.72	0.76	1.56	0.926	1.054	0.618	-0.506	0.796	0.354	0.32	0.438	0.408	Max V [600]
		0.968	0.408	0.693	0.377	0.631	0.323	0.137	0.811	0.523	0.782	0.539	0.666	R-Squared [600]
		00:15:00	00:20:00	00:15:00	00:15:00	00:15:00	00:15:00	00:10:00	00:15:00	00:15:00	00:15:00	00:15:00	00:15:00	t at Max V [600]
		00:15:24	?????	00:25:28	?????	?????	?????	?????	?????	?????	?????	?????	?????	Lagtime [600]
	B	-0.076	-0.126	-0.176	0.198	0.054	-0.162	-0.044	-0.144	-0.044	0.03	-0.036	0.086	Max V [600]
		0.441	0.207	0.811	0.782	0.281	0.677	0.585	0.575	0.273	0.498	0.566	0.892	R-Squared [600]
		00:15:00	00:15:00	00:10:00	00:20:00	00:15:00	00:10:00	00:20:00	00:10:00	00:10:00	00:20:00	00:10:00	00:15:00	t at Max V [600]
		00:11:35	00:05:10	?????	00:28:05	?????	?????	?????	?????	?????	00:25:20	?????	00:21:31	Lagtime [600]
	C	0.024	0.012	-0.018	0.04	0.02	0.012	0.018	0.016	-0.004	0.014	0.012	0.012	Max V [600]
		0.973	0.281	0.15	0.351	0.781	0.321	0.81	0.696	0.2	0.817	0.5	0.333	R-Squared [600]
		00:15:00	00:15:00	00:10:00	00:15:00	00:15:00	00:15:00	00:15:00	00:20:00	00:10:00	00:20:00	00:15:00	00:15:00	t at Max V [600]
		00:05:50	00:25:00	?????	00:27:30	00:26:00	?????	00:20:33	00:17:30	00:10:00	?????	?????	?????	Lagtime [600]
	D	0.01	-0.024	0.006	-0.008	0.014	-0.026	0.01	0.008	0.006	-0.02	-0.004	0.006	Max V [600]
		0.481	0.571	0.173	0.5	0.533	0.41	0.781	0.571	0.75	0.521	0.1	0.173	R-Squared [600]
		00:20:00	00:20:00	00:20:00	00:10:00	00:20:00	00:10:00	00:20:00	00:20:00	00:20:00	00:10:00	00:10:00	00:15:00	t at Max V [600]
		00:16:00	?????	00:30:00	?????	00:17:09	?????	?????	?????	00:30:00	?????	?????	?????	Lagtime [600]
	E	0.004	0.004	0.01	-0.004	0.008	-0.02	0.006	-0.008	0.008	0.006	0.008	0.128	Max V [600]
		0.5	0.333	0.781	0.5	0.571	0.325	0.45	0.5	0.571	0.321	0.333	0.927	R-Squared [600]
		00:15:00	00:15:00	00:15:00	00:10:00	00:15:00	00:10:00	00:20:00	00:10:00	00:15:00	00:15:00	00:15:00	00:10:00	t at Max V [600]
		?????	00:05:00	?????	?????	00:12:30	?????	?????	?????	00:17:30	00:18:20	00:30:00	00:01:24	Lagtime [600]
	F	0.008	0.09	0.014	0.01	0.032	0.03	0.046	0.048	-0.002	-0.008	-0.008	-0.004	Max V [600]
		0.8	0.865	0.817	0.893	0.955	0.893	0.811	0.98	0.05	0.333	0.333	0.333	R-Squared [600]
		00:20:00	00:15:00	00:20:00	00:20:00	00:10:00	00:20:00	00:10:00	00:10:00	00:10:00	00:10:00	00:10:00	00:10:00	t at Max V [600]
		00:20:00	00:08:20	00:20:00	00:18:00	00:00:00	?????	?????	?????	?????	?????	?????	?????	Lagtime [600]
	G	0.006	-0.002	0.004	-0.008	-0.002	-0.006	0.008	-0.004	-0.012	0.004	-0.01	-0.012	Max V [600]
		0.15	0.083	0.5	0.571	0.036	0.45	0.8	0.333	0.692	0.2	0.368	0.5	R-Squared [600]
		00:20:00	00:10:00	00:15:00	00:10:00	00:10:00	00:10:00	00:15:00	00:10:00	00:10:00	00:15:00	00:10:00	00:10:00	t at Max V [600]
		?????	?????	?????	?????	?????	?????	00:15:00	?????	?????	?????	?????	?????	Lagtime [600]
	H	0.006	-0.006	0.006	-0.004	-0.006	0.002	-0.006	-0.006	-0.006	-0.006	0.008	-0.008	Max V [600]
		0.173	0.187	0.45	0.5	0.321	0.031	0.281	0.281	0.188	0.75	0.8	0.8	R-Squared [600]
		00:15:00	00:10:00	00:20:00	00:10:00	00:10:00	00:15:00	00:10:00	00:10:00	00:10:00	00:10:00	00:15:00	00:10:00	t at Max V [600]
		?????	?????	00:20:00	?????	?????	?????	?????	?????	?????	00:00:00	?????	?????	Lagtime [600]
[truncated: 49 more columns]

## Sheet: Pputida_384well
Software Version	3.10.06
Experiment File Path:	C:\Users\Yeh\Desktop\Portia\Barry\PlateCalibration\PlateReaderCalibration_384.prt
Protocol File Path:	C:\Users\Yeh\Desktop\Portia\Barry\PlateCalibration\PlateReaderCalibration_384.prt
Plate Number	Plate 1
Date	2021-10-14
Time	11:50:30
Reader Type:	Epoch 2
Reader Serial Number:	21020811
Reading Type	Reader
Procedure Details
Plate Type	384 WELL PLATE (Use plate lid)
Eject plate on completion
Start Kinetic	Runtime 0:30:00 (HH:MM:SS), Interval 0:05:00, 7 Reads
Read	Absorbance Endpoint
	Full Plate
	Wavelengths: 600
	Read Speed: Normal, Delay: 100 msec, Measurements/Data Point: 8
End Kinetic
Plate Out
600
	Time	T° 600	A1	A2	A3	A4	A5	A6	A7	A8	A9	A10	A11	A12	A13	A14	A15	A16	A17	A18	A19	A20	A21	A22	A23	A24	B1	B2	B3	B4	B5	B6	B7	B8	B9	B10	B11	B12	B13	B14	B15	B16	B17	B18	B19	B20	B21	B22	B23
	00:00:00	23	1.292	1.304	1.087	1.284	1.302	1.283	0.882	0.897	0.868	0.892	0.883	0.884	0.564	0.568	0.524	0.584	0.55	0.544	0.382	0.353	0.361	0.203	0.423	0.431	0.131	0.127	0.121	0.113	0.102	0.104	0.094	0.095	0.084	0.086	0.084	0.087	0.078	0.075	0.075	0.079	0.077	0.077	0.063	0.061	0.06	0.06	0.062
	00:05:00	22.9	1.276	1.276	1.08	1.258	1.285	1.256	0.867	0.876	0.85	0.865	0.875	0.859	0.553	0.57	0.519	0.582	0.531	0.539	0.406	0.371	0.384	0.201	0.445	0.439	0.137	0.127	0.127	0.112	0.1	0.103	0.094	0.094	0.084	0.086	0.084	0.087	0.077	0.075	0.075	0.078	0.077	0.077	0.063	0.061	0.06	0.06	0.062
	00:10:00	22.9	1.269	1.271	1.088	1.257	1.295	1.253	0.893	0.871	0.846	0.866	0.902	0.857	0.562	0.562	0.521	0.568	0.544	0.556	0.413	0.379	0.39	0.205	0.447	0.447	0.143	0.128	0.129	0.114	0.101	0.103	0.094	0.094	0.084	0.086	0.084	0.087	0.078	0.075	0.075	0.078	0.077	0.077	0.063	0.061	0.06	0.06	0.062
	00:15:00	22.9	1.271	1.278	1.09	1.264	1.29	1.248	0.901	0.866	0.843	0.864	0.907	0.873	0.575	0.562	0.524	0.567	0.568	0.567	0.414	0.381	0.395	0.216	0.447	0.448	0.147	0.13	0.13	0.116	0.101	0.104	0.094	0.095	0.084	0.086	0.084	0.087	0.078	0.075	0.075	0.078	0.077	0.077	0.063	0.061	0.06	0.06	0.062
	00:20:00	23	1.272	1.276	1.091	1.264	1.282	1.255	0.89	0.878	0.846	0.865	0.897	0.879	0.584	0.561	0.527	0.565	0.574	0.569	0.413	0.384	0.395	0.23	0.446	0.447	0.15	0.131	0.131	0.119	0.102	0.105	0.094	0.094	0.084	0.086	0.084	0.087	0.078	0.075	0.075	0.078	0.077	0.077	0.063	0.061	0.06	0.06	0.062
	00:25:00	23	1.27	1.277	1.082	1.263	1.28	1.249	0.883	0.878	0.853	0.868	0.89	0.886	0.587	0.563	0.531	0.569	0.568	0.567	0.413	0.386	0.398	0.246	0.446	0.444	0.153	0.132	0.13	0.123	0.102	0.106	0.094	0.094	0.084	0.086	0.084	0.087	0.078	0.075	0.075	0.079	0.077	0.077	0.063	0.061	0.06	0.06	0.062
	00:30:00	23.1	1.267	1.27	1.074	1.262	1.276	1.25	0.878	0.883	0.856	0.87	0.885	0.88	0.582	0.565	0.534	0.568	0.565	0.565	0.413	0.389	0.399	0.262	0.448	0.441	0.154	0.133	0.128	0.126	0.102	0.107	0.094	0.093	0.084	0.086	0.084	0.087	0.077	0.075	0.075	0.078	0.077	0.077	0.063	0.061	0.06	0.06	0.062
600
	Time	T° 600	E1	E2	E3	E4	E5	E6	E7	E8	E9	E10	E11	E12	E13	E14	E15	E16	E17	E18	E19	E20	E21	E22	E23	E24	F1	F2	F3	F4	F5	F6	F7	F8	F9	F10	F11	F12	F13	F14	F15	F16	F17	F18	F19	F20	F21	F22	F23
	00:00:00	23	0.04	0.041	0.041	0.041	0.041	0.042	0.049	0.049	0.049	0.05	0.047	0.048	0.048	0.049	0.051	0.05	0.05	0.05	0.043	0.05	0.051	0.051	0.05	0.049	1.307	1.33	1.319	1.304	1.304	1.287	0.87	0.843	0.801	0.845	0.81	0.798	0.538	0.531	0.53	0.516	0.533	0.517	0.308	0.313	0.313	0.317	0.314
	00:05:00	22.9	0.04	0.041	0.041	0.041	0.041	0.041	0.049	0.048	0.049	0.05	0.047	0.048	0.048	0.049	0.05	0.049	0.05	0.05	0.042	0.05	0.051	0.051	0.05	0.049	1.315	1.335	1.319	1.31	1.305	1.284	0.861	0.861	0.842	0.851	0.845	0.803	0.514	0.508	0.517	0.494	0.508	0.496	0.291	0.293	0.293	0.293	0.293
	00:10:00	22.9	0.04	0.041	0.042	0.041	0.041	0.042	0.049	0.048	0.049	0.05	0.047	0.048	0.048	0.049	0.05	0.05	0.05	0.05	0.043	0.05	0.051	0.051	0.05	0.049	1.314	1.333	1.313	1.306	1.299	1.282	0.846	0.847	0.857	0.815	0.807	0.8	0.498	0.498	0.502	0.476	0.498	0.471	0.283	0.286	0.285	0.284	0.285
	00:15:00	22.9	0.04	0.041	0.042	0.041	0.041	0.042	0.049	0.048	0.049	0.05	0.047	0.048	0.048	0.049	0.05	0.05	0.05	0.05	0.043	0.05	0.051	0.051	0.05	0.049	1.343	1.332	1.347	1.331	1.305	1.282	0.883	0.898	0.844	0.823	0.824	0.777	0.475	0.488	0.462	0.46	0.474	0.452	0.27	0.272	0.268	0.27	0.273
	00:20:00	23	0.04	0.041	0.042	0.042	0.041	0.042	0.049	0.049	0.049	0.05	0.047	0.048	0.048	0.049	0.05	0.05	0.05	0.05	0.043	0.05	0.051	0.051	0.05	0.049	1.327	1.356	1.322	1.319	1.327	1.301	0.883	0.82	0.836	0.859	0.824	0.792	0.461	0.445	0.452	0.447	0.462	0.436	0.261	0.255	0.257	0.261	0.259
	00:25:00	23	0.041	0.041	0.042	0.042	0.041	0.042	0.049	0.049	0.049	0.05	0.047	0.048	0.048	0.049	0.051	0.05	0.05	0.05	0.043	0.05	0.051	0.051	0.05	0.049	1.335	1.347	1.337	1.332	1.329	1.322	0.879	0.841	0.854	0.849	0.822	0.823	0.467	0.419	0.461	0.443	0.446	0.432	0.254	0.247	0.253	0.251	0.253
	00:30:00	23.1	0.04	0.041	0.042	0.041	0.041	0.042	0.049	0.048	0.049	0.05	0.047	0.048	0.048	0.049	0.05	0.05	0.05	0.05	0.043	0.05	0.051	0.051	0.05	0.049	1.355	1.376	1.331	1.345	1.345	1.329	0.889	0.847	0.839	0.854	0.82	0.831	0.469	0.438	0.467	0.44	0.435	0.419	0.245	0.242	0.238	0.242	0.245
600
	Time	T° 600	I1	I2	I3	I4	I5	I6	I7	I8	I9	I10	I11	I12	I13	I14	I15	I16	I17	I18	I19	I20	I21	I22	I23	I24	J1	J2	J3	J4	J5	J6	J7	J8	J9	J10	J11	J12	J13	J14	J15	J16	J17	J18	J19	J20	J21	J22	J23
	00:00:00	23	0.044	0.043	0.042	0.043	0.042	0.042	0.042	0.042	0.041	0.041	0.04	0.04	0.04	0.041	0.04	0.039	0.04	0.039	0.04	0.039	0.041	0.04	0.041	0.041	0.04	0.041	0.04	0.039	0.041	0.04	0.049	0.05	0.05	0.049	0.048	0.048	0.048	0.049	0.047	0.048	0.048	0.048	0.049	0.05	0.049	0.049	0.051
	00:05:00	22.9	0.044	0.043	0.042	0.042	0.042	0.042	0.042	0.042	0.041	0.041	0.04	0.04	0.04	0.041	0.04	0.039	0.04	0.039	0.04	0.039	0.041	0.042	0.041	0.04	0.04	0.041	0.04	0.039	0.041	0.04	0.049	0.05	0.049	0.049	0.048	0.048	0.048	0.049	0.047	0.048	0.048	0.048	0.049	0.05	0.049	0.049	0.05
	00:10:00	22.9	0.044	0.043	0.042	0.043	0.042	0.042	0.042	0.042	0.041	0.041	0.04	0.04	0.04	0.041	0.04	0.039	0.04	0.039	0.04	0.039	0.041	0.042	0.041	0.041	0.04	0.041	0.04	0.04	0.041	0.04	0.049	0.05	0.05	0.049	0.048	0.048	0.048	0.049	0.047	0.048	0.048	0.048	0.049	0.05	0.049	0.049	0.051
	00:15:00	22.9	0.044	0.043	0.042	0.043	0.042	0.042	0.042	0.042	0.041	0.041	0.04	0.04	0.04	0.041	0.04	0.039	0.04	0.039	0.04	0.039	0.041	0.042	0.041	0.041	0.041	0.042	0.04	0.04	0.041	0.04	0.049	0.05	0.05	0.049	0.048	0.048	0.048	0.049	0.047	0.048	0.048	0.048	0.049	0.05	0.049	0.049	0.051
	00:20:00	23	0.044	0.043	0.042	0.043	0.042	0.042	0.042	0.042	0.041	0.041	0.04	0.04	0.04	0.041	0.04	0.039	0.04	0.039	0.04	0.039	0.041	0.042	0.042	0.041	0.041	0.042	0.04	0.04	0.041	0.04	0.049	0.05	0.049	0.049	0.048	0.048	0.048	0.049	0.047	0.048	0.048	0.048	0.049	0.05	0.049	0.049	0.051
	00:25:00	23	0.044	0.043	0.042	0.043	0.042	0.042	0.042	0.042	0.041	0.041	0.04	0.04	0.04	0.041	0.04	0.04	0.04	0.04	0.04	0.04	0.041	0.043	0.042	0.041	0.041	0.042	0.04	0.04	0.042	0.04	0.049	0.05	0.05	0.049	0.048	0.048	0.048	0.049	0.047	0.048	0.048	0.048	0.049	0.05	0.049	0.049	0.051
	00:30:00	23.1	0.044	0.043	0.042	0.043	0.042	0.042	0.042	0.042	0.041	0.041	0.04	0.04	0.04	0.041	0.04	0.039	0.04	0.04	0.04	0.039	0.042	0.042	0.042	0.041	0.041	0.042	0.04	0.04	0.042	0.04	0.049	0.05	0.05	0.049	0.048	0.048	0.048	0.049	0.047	0.048	0.048	0.048	0.049	0.05	0.049	0.049	0.05
600
	Time	T° 600	M1	M2	M3	M4	M5	M6	M7	M8	M9	M10	M11	M12	M13	M14	M15	M16	M17	M18	M19	M20	M21	M22	M23	M24	N1	N2	N3	N4	N5	N6	N7	N8	N9	N10	N11	N12	N13	N14	N15	N16	N17	N18	N19	N20	N21	N22	N23
	00:00:00	23	0.05	0.051	0.049	0.051	0.051	0.051	0.049	0.049	0.049	0.049	0.049	0.048	0.046	0.048	0.051	0.05	0.049	0.048	0.051	0.049	0.048	0.048	0.051	0.049	0.049	0.052	0.05	0.049	0.051	0.051	0.048	0.049	0.05	0.049	0.05	0.047	0.047	0.048	0.05	0.051	0.049	0.049	0.05	0.049	0.048	0.05	0.051
	00:05:00	22.9	0.05	0.051	0.049	0.051	0.051	0.051	0.048	0.049	0.049	0.049	0.049	0.048	0.046	0.048	0.051	0.049	0.049	0.048	0.051	0.048	0.048	0.048	0.051	0.049	0.049	0.052	0.05	0.049	0.051	0.051	0.048	0.049	0.05	0.049	0.05	0.047	0.047	0.048	0.05	0.05	0.049	0.049	0.05	0.049	0.048	0.05	0.051
	00:10:00	22.9	0.05	0.051	0.049	0.051	0.051	0.051	0.049	0.049	0.049	0.049	0.049	0.048	0.046	0.048	0.051	0.05	0.049	0.048	0.05	0.048	0.048	0.048	0.051	0.049	0.049	0.052	0.05	0.049	0.051	0.051	0.048	0.049	0.05	0.049	0.05	0.047	0.047	0.048	0.05	0.051	0.049	0.049	0.05	0.049	0.048	0.05	0.051
	00:15:00	22.9	0.05	0.051	0.049	0.051	0.051	0.051	0.048	0.049	0.049	0.049	0.049	0.048	0.046	0.048	0.051	0.05	0.049	0.048	0.051	0.048	0.048	0.048	0.051	0.049	0.049	0.052	0.05	0.049	0.051	0.051	0.048	0.049	0.05	0.05	0.051	0.047	0.047	0.048	0.05	0.05	0.049	0.049	0.05	0.049	0.048	0.05	0.051
	00:20:00	23	0.05	0.051	0.049	0.051	0.051	0.051	0.049	0.049	0.049	0.049	0.049	0.048	0.046	0.048	0.051	0.05	0.049	0.048	0.051	0.048	0.048	0.048	0.051	0.049	0.049	0.052	0.05	0.049	0.051	0.051	0.049	0.049	0.05	0.049	0.051	0.047	0.047	0.048	0.05	0.051	0.049	0.049	0.05	0.049	0.048	0.05	0.051
	00:25:00	23	0.05	0.051	0.049	0.051	0.051	0.051	0.049	0.049	0.049	0.049	0.049	0.048	0.046	0.048	0.051	0.05	0.049	0.048	0.051	0.049	0.048	0.048	0.051	0.049	0.049	0.052	0.05	0.049	0.051	0.051	0.049	0.049	0.05	0.049	0.051	0.047	0.047	0.048	0.05	0.051	0.049	0.049	0.05	0.049	0.048	0.05	0.051
	00:30:00	23.1	0.05	0.051	0.049	0.051	0.051	0.051	0.049	0.049	0.049	0.049	0.049	0.048	0.046	0.048	0.051	0.05	0.049	0.048	0.051	0.048	0.048	0.048	0.051	0.049	0.049	0.052	0.05	0.049	0.051	0.051	0.048	0.049	0.05	0.049	0.05	0.047	0.047	0.048	0.05	0.05	0.049	0.049	0.05	0.049	0.048	0.05	0.051
Results
		1	2	3	4	5	6	7	8	9	10	11	12	13	14	15	16	17	18	19	20	21	22	23	24
	A	-0.938	-1.086	-0.72	-0.7	-0.926	-1.302	0.984	-0.95	-1.036	-1.092	1.214	1.538	1.826	-0.404	0.684	-1.06	2.1	1.582	1.4	1.432	1.592	2.856	0.952	0.784	Max V [600]
		0.594	0.424	0.635	0.264	0.96	0.559	0.375	0.422	0.642	0.493	0.508	0.916	0.97	0.735	0.994	0.866	0.79	0.853	0.675	0.824	0.783	0.994	0.533	0.777	R-Squared [600]
		00:10:00	00:10:00	00:20:00	00:10:00	00:20:00	00:10:00	00:10:00	00:10:00	00:10:00	00:10:00	00:10:00	00:15:00	00:15:00	00:10:00	00:20:00	00:10:00	00:15:00	00:10:00	00:10:00	00:10:00	00:10:00	00:20:00	00:10:00	00:10:00	t at Max V [600]
		?????	?????	00:17:05	?????	00:01:11	?????	00:05:33	?????	?????	?????	00:01:37	00:23:53	00:10:16	00:02:40	00:15:44	?????	00:11:56	00:02:46	?????	?????	?????	00:09:44	?????	?????	Lagtime [600]
	B	0.964	0.262	0.44	0.602	0.094	0.176	0.02	-0.048	0.014	-0.036	-0.008	0.016	-0.016	-0.014	-0.012	0.01	-0.004	0.01	0.01	0.01	-0.01	0.016	0.012	0.006	Max V [600]
		0.984	0.989	0.849	0.99	0.991	0.986	0.403	0.569	0.438	0.976	0.333	0.941	0.5	0.533	0.45	0.893	0.333	0.481	0.781	0.893	0.417	0.593	0.75	0.321	R-Squared [600]
		00:10:00	00:15:00	00:10:00	00:20:00	00:20:00	00:20:00	00:10:00	00:10:00	00:15:00	00:20:00	00:20:00	00:15:00	00:20:00	00:20:00	00:20:00	00:15:00	00:10:00	00:15:00	00:10:00	00:15:00	00:20:00	00:15:00	00:15:00	00:15:00	t at Max V [600]
		?????	00:06:36	?????	00:08:14	00:23:24	00:13:31	?????	?????	00:25:00	00:05:00	?????	00:22:30	00:02:30	00:22:51	00:28:20	00:27:00	?????	00:19:00	00:04:00	00:23:00	00:30:00	00:20:00	00:08:20	00:01:40	Lagtime [600]
	C	0.01	0.016	0.01	0.006	0.014	0.016	-0.004	0.012	-0.004	-0.004	0.032	0.006	-0.008	0.018	0.01	0.008	0.012	0.01	0.01	0.012	0.016	0.016	0.016	0.008	Max V [600]
		0.481	0.727	0.521	0.75	0.942	0.8	0.333	0.75	0.333	0.1	0.941	0.321	0.5	0.81	0.893	0.5	0.692	0.417	0.625	0.692	0.8	0.8	0.696	0.5	R-Squared [600]
		00:10:00	00:15:00	00:15:00	00:15:00	00:15:00	00:15:00	00:20:00	00:15:00	00:20:00	00:10:00	00:15:00	00:15:00	00:20:00	00:10:00	00:15:00	00:15:00	00:10:00	00:15:00	00:10:00	00:15:00	00:15:00	00:15:00	00:15:00	00:15:00	t at Max V [600]
		00:04:00	00:07:30	00:17:00	00:25:00	00:12:09	00:08:45	?????	00:16:40	?????	?????	00:20:00	00:01:40	00:25:00	?????	00:13:00	00:22:30	00:05:00	?????	00:00:00	00:03:20	00:08:45	00:15:00	00:05:00	00:22:30	Lagtime [600]
	D	0.018	0.014	0.018	0.012	0.012	0.01	0.014	0.01	0.016	0.01	0.006	0.01	0.01	0.016	0.012	0.014	0.018	0.012	0.014	0.016	0.014	0.012	0.012	0.008	Max V [600]
		0.88	0.942	0.88	0.75	0.692	0.625	0.721	0.893	0.696	0.893	0.75	0.625	0.893	0.941	0.75	0.721	0.88	0.692	0.942	0.941	0.721	0.75	0.9	0.5	R-Squared [600]
		00:15:00	00:15:00	00:15:00	00:15:00	00:20:00	00:15:00	00:15:00	00:15:00	00:15:00	00:15:00	00:15:00	00:15:00	00:15:00	00:15:00	00:15:00	00:15:00	00:15:00	00:15:00	00:15:00	00:15:00	00:10:00	00:15:00	00:15:00	00:15:00	t at Max V [600]
		00:07:13	00:03:34	00:18:20	00:25:00	00:15:00	00:05:00	00:20:43	00:07:00	00:18:45	00:23:00	00:08:20	00:25:00	00:23:00	00:10:00	00:21:40	00:13:34	00:12:47	00:03:20	00:17:51	00:10:00	00:04:17	00:13:20	00:06:40	00:20:00	Lagtime [600]
	E	0.01	0.008	0.026	0.012	0.018	0.02	0.004	-0.008	0.008	0.02	-0.002	0.01	0.008	0.01	0.008	0.018	0.008	0.01	0.02	0.004	0.016	-0.01	0.012	0.014	Max V [600]
		0.893	0.308	0.939	0.75	0.92	0.714	0.333	0.235	0.8	1	0.083	0.893	0.8	0.893	0.8	0.88	0.571	0.893	0.781	0.5	0.941	0.417	0.75	0.942	R-Squared [600]
		00:15:00	00:15:00	00:10:00	00:10:00	00:15:00	00:15:00	00:15:00	00:10:00	00:15:00	00:15:00	00:10:00	00:15:00	00:15:00	00:15:00	00:15:00	00:15:00	00:15:00	00:15:00	00:15:00	00:10:00	00:15:00	00:20:00	00:15:00	00:15:00	t at Max V [600]
		00:17:00	?????	00:02:18	00:00:00	00:08:20	00:20:00	00:25:00	?????	00:15:00	00:15:00	?????	00:23:00	00:15:00	00:17:00	00:27:30	00:18:20	00:30:00	00:17:00	00:06:00	00:05:00	00:22:30	00:10:00	00:21:40	00:19:17	Lagtime [600]
	F	1.484	2.002	0.904	1.608	2.298	2.682	1.648	-1.354	1.394	2.092	-0.588	2.178	-3.852	-4.596	-4.25	-3.494	-3.5	-4.124	-2.274	-2.738	-2.732	-2.68	-2.586	-1.97	Max V [600]
		0.568	0.759	0.26	0.722	0.953	0.934	0.567	0.135	0.285	0.698	0.121	0.6	0.994	0.923	0.957	0.991	0.98	0.994	0.986	0.985	0.987	0.963	0.981	0.944	R-Squared [600]
		00:20:00	00:20:00	00:15:00	00:20:00	00:20:00	00:20:00	00:20:00	00:15:00	00:10:00	00:20:00	00:15:00	00:20:00	00:10:00	00:15:00	00:10:00	00:10:00	00:10:00	00:10:00	00:10:00	00:10:00	00:10:00	00:10:00	00:10:00	00:10:00	t at Max V [600]
		00:01:44	00:10:31	00:05:46	00:05:57	00:12:50	00:13:55	00:16:06	00:22:50	?????	00:22:28	?????	00:16:47	?????	00:02:00	00:01:07	?????	?????	?????	?????	?????	?????	?????	?????	?????	Lagtime [600]
	G	-1.056	-0.998	-0.998	-0.876	-0.984	-0.766	-0.326	-0.278	-0.262	-0.198	-0.212	-0.234	-0.1	-0.184	-0.218	-0.17	-0.22	-0.194	-0.066	-0.07	0.008	-0.038	-0.02	-0.056	Max V [600]
		0.959	0.97	0.98	0.996	0.993	0.979	0.998	0.96	0.985	0.995	0.99	0.911	0.842	0.99	0.978	0.975	0.99	0.974	0.917	0.895	0.4	0.493	0.893	0.731	R-Squared [600]
		00:10:00	00:20:00	00:10:00	00:10:00	00:10:00	00:20:00	00:20:00	00:10:00	00:20:00	00:20:00	00:20:00	00:10:00	00:10:00	00:20:00	00:10:00	00:20:00	00:10:00	00:10:00	00:10:00	00:10:00	00:15:00	00:10:00	00:20:00	00:10:00	t at Max V [600]
		?????	00:00:16	00:00:52	00:00:10	?????	00:03:28	00:04:40	00:00:47	00:01:00	00:01:31	?????	?????	?????	?????	?????	?????	?????	?????	?????	?????	?????	?????	00:18:00	?????	Lagtime [600]
	H	-0.012	-0.028	-0.038	-0.028	-0.026	-0.038	-0.046	-0.066	-0.038	-0.022	-0.038	-0.016	-0.012	-0.018	-0.014	-0.012	-0.002	-0.026	0.012	-0.024	0.008	0.014	0.018	0.026	Max V [600]
		0.187	0.79	0.771	0.628	0.797	0.82	0.994	0.99	0.86	0.756	0.93	0.372	0.692	0.547	0.331	0.45	0.083	0.631	0.6	0.75	0.571	0.557	0.633	0.899	R-Squared [600]
		00:10:00	00:20:00	00:10:00	00:10:00	00:10:00	00:10:00	00:10:00	00:10:00	00:10:00	00:20:00	00:10:00	00:10:00	00:20:00	00:10:00	00:10:00	00:10:00	00:10:00	00:20:00	00:15:00	00:20:00	00:15:00	00:15:00	00:15:00	00:15:00	t at Max V [600]
		?????	00:02:51	?????	?????	00:00:46	?????	00:00:26	?????	?????	00:01:49	?????	?????	?????	?????	?????	?????	?????	?????	?????	00:18:20	00:17:30	00:20:43	00:08:20	00:18:05	Lagtime [600]
	I	0.02	-0.006	0.016	0.008	0.006	0.01	0.02	-0.01	0.02	0.018	0.012	0.016	0.026	0.01	0.026	0.018	0.022	0.034	0.006	0.022	0.016	0.082	0.024	0.022	Max V [600]
		0.893	0.173	0.696	0.8	0.75	0.481	0.893	0.893	0.926	0.92	0.692	0.889	0.899	0.893	0.88	0.92	0.917	0.938	0.225	0.917	0.8	0.522	0.857	0.818	R-Squared [600]
		00:10:00	00:10:00	00:20:00	00:15:00	00:15:00	00:15:00	00:15:00	00:20:00	00:15:00	00:15:00	00:15:00	00:20:00	00:15:00	00:15:00	00:15:00	00:15:00	00:15:00	00:15:00	00:15:00	00:15:00	00:15:00	00:10:00	00:15:00	00:15:00	t at Max V [600]
		00:02:00	?????	00:23:45	00:27:30	00:25:00	00:19:00	00:13:00	00:12:00	00:01:00	00:05:00	00:10:00	00:23:45	00:02:42	00:03:00	00:12:42	00:08:20	00:13:11	00:06:46	00:15:00	00:17:44	00:08:45	?????	00:10:00	00:09:33	Lagtime [600]
	J	0.026	0.034	0.022	0.032	0.022	0.03	0.008	0.01	0.006	0.004	-0.008	0.006	-0.004	0.016	0.006	-0.01	-0.006	0.012	0.012	0.014	0.004	0.01	0.008	0.014	Max V [600]
		0.983	0.99	0.864	0.889	0.703	0.987	0.333	0.893	0.225	0.333	0.571	0.75	0.5	0.727	0.321	0.521	0.173	0.6	0.692	0.721	0.333	0.481	0.5	0.942	R-Squared [600]
		00:15:00	00:15:00	00:15:00	00:10:00	00:15:00	00:15:00	00:15:00	00:15:00	00:15:00	00:15:00	00:20:00	00:15:00	00:20:00	00:15:00	00:15:00	00:10:00	00:10:00	00:15:00	00:10:00	00:15:00	00:15:00	00:15:00	00:15:00	00:15:00	t at Max V [600]
		00:09:37	00:07:21	00:15:00	00:01:15	00:07:44	00:09:00	00:12:30	00:23:00	?????	00:30:00	?????	00:25:00	00:15:00	00:16:15	00:11:40	?????	?????	?????	00:05:00	00:13:34	00:25:00	00:21:00	?????	00:25:00	Lagtime [600]
	K	0.01	0.004	0.008	0.014	0.014	0.008	0.008	0.012	0.008	0.01	-0.004	0.006	0.022	-0.006	0.008	-0.008	0.006	0.004	0.008	0.008	-0.006	-0.008	0.006	0.016	Max V [600]
		0.625	0.333	0.571	0.942	0.942	0.5	0.571	0.75	0.8	0.893	0.056	0.321	0.796	0.75	0.5	0.333	0.321	0.143	0.8	0.8	0.188	0.5	0.45	0.941	R-Squared [600]
		00:15:00	00:15:00	00:15:00	00:15:00	00:15:00	00:15:00	00:15:00	00:15:00	00:15:00	00:15:00	00:20:00	00:15:00	00:15:00	00:10:00	00:15:00	00:20:00	00:15:00	00:15:00	00:15:00	00:15:00	00:10:00	00:10:00	00:15:00	00:15:00	t at Max V [600]
		00:25:00	00:25:00	00:25:00	00:19:17	00:19:17	00:22:30	00:30:00	00:25:00	00:27:30	00:23:00	?????	00:28:20	00:12:16	00:00:00	?????	?????	00:28:20	?????	00:27:30	00:27:30	?????	?????	00:15:00	00:20:00	Lagtime [600]
	L	0.014	0.012	0.008	0.01	0.012	0.012	0.014	-0.004	-0.008	0.012	0.012	0.012	0.014	0.008	0.004	0.01	0.014	-0.006	-0.006	0.01	0.01	0.008	-0.008	0.006	Max V [600]
		0.721	0.75	0.8	0.781	0.5	0.529	0.817	0.5	0.571	0.529	0.692	0.75	0.942	0.5	0.5	0.781	0.721	0.281	0.321	0.625	0.893	0.235	0.5	0.321	R-Squared [600]
		00:15:00	00:15:00	00:15:00	00:15:00	00:15:00	00:10:00	00:15:00	00:20:00	00:10:00	00:15:00	00:15:00	00:15:00	00:15:00	00:15:00	00:15:00	00:15:00	00:15:00	00:20:00	00:10:00	00:15:00	00:15:00	00:15:00	00:10:00	00:15:00	t at Max V [600]
		00:23:34	?????	00:15:00	00:21:00	00:18:20	00:08:20	00:15:00	00:25:00	00:00:00	00:21:40	00:28:20	00:16:40	00:12:09	00:20:00	?????	00:19:00	00:13:34	00:30:00	?????	00:15:00	00:23:00	00:05:00	?????	00:11:40	Lagtime [600]
	M	0.004	-0.01	0.012	0.008	0.012	0.014	0.008	0.006	0.002	0.008	-0.01	0.006	0.008	0.004	-0.01	0.01	0.006	0.002	0.012	0.01	0.006	0.006	0.01	0.008	Max V [600]
		0.5	0.368	0.692	0.8	0.6	0.721	0.5	0.75	0.083	0.5	0.893	0.321	0.571	0.5	0.481	0.521	0.75	0.036	0.692	0.417	0.225	0.173	0.893	0.571	R-Squared [600]
		00:15:00	00:10:00	00:15:00	00:15:00	00:15:00	00:15:00	00:15:00	00:15:00	00:15:00	00:15:00	00:10:00	00:15:00	00:15:00	00:15:00	00:10:00	00:15:00	00:20:00	00:15:00	00:15:00	00:15:00	00:15:00	00:15:00	00:15:00	00:15:00	t at Max V [600]
		00:20:00	?????	00:11:40	00:15:00	00:23:20	00:13:34	00:22:30	?????	?????	?????	?????	00:28:20	00:17:30	00:10:00	?????	00:17:00	00:30:00	?????	00:18:20	00:25:00	?????	?????	00:23:00	00:25:00	Lagtime [600]
	N	0.014	0.006	0.01	0.01	0.006	0.014	0.008	-0.006	0.012	0.006	0.01	0.01	0.008	-0.004	-0.008	0.008	0.006	0.006	0.008	0.008	0.01	-0.012	0.01	-0.006	Max V [600]
		0.721	0.75	0.893	0.781	0.45	0.721	0.571	0.75	0.692	0.321	0.781	0.781	0.5	0.333	0.5	0.571	0.321	0.321	0.308	0.8	0.521	0.6	0.893	0.225	R-Squared [600]
		00:15:00	00:20:00	00:15:00	00:15:00	00:15:00	00:15:00	00:15:00	00:20:00	00:15:00	00:15:00	00:15:00	00:15:00	00:15:00	00:10:00	00:20:00	00:15:00	00:15:00	00:15:00	00:15:00	00:15:00	00:15:00	00:20:00	00:15:00	00:20:00	t at Max V [600]
		00:16:26	00:10:00	00:13:00	00:29:00	?????	00:16:26	00:12:30	00:10:00	00:18:20	00:18:20	00:11:00	00:21:00	?????	?????	00:12:30	00:30:00	00:28:20	00:11:40	00:20:00	00:27:30	00:17:00	00:20:00	00:13:00	00:20:00	Lagtime [600]
	O	0.004	0.01	0.012	-0.01	-0.006	0.01	0.012	0.008	-0.008	0.008	0.006	-0.004	0.01	0.018	0.004	0.012	-0.008	0.006	-0.008	-0.008	0.008	0.006	-0.01	0.006	Max V [600]
		0.5	0.781	0.6	0.417	0.45	0.417	0.9	0.571	0.571	0.571	0.281	0.5	0.417	0.92	0.125	0.692	0.174	0.75	0.5	0.571	0.8	0.321	0.272	0.321	R-Squared [600]
		00:15:00	00:15:00	00:15:00	00:10:00	00:10:00	00:15:00	00:15:00	00:15:00	00:20:00	00:15:00	00:15:00	00:10:00	00:15:00	00:15:00	00:15:00	00:15:00	00:20:00	00:15:00	00:20:00	00:20:00	00:15:00	00:15:00	00:20:00	00:15:00	t at Max V [600]
		00:10:00	00:11:00	00:15:00	?????	?????	00:25:00	00:23:20	00:12:30	00:22:30	00:30:00	?????	?????	00:15:00	00:13:53	00:05:00	00:20:00	00:12:30	00:25:00	00:02:30	00:05:00	00:15:00	00:11:40	00:16:00	00:11:40	Lagtime [600]
	P	0.006	0.002	0.006	0.008	0.008	0.01	-0.008	0.01	0.01	0.004	0.006	0.008	0.012	-0.012	0.01	0.01	0.006	0.012	0.006	0.006	-0.004	0.01	0.026	0.012	Max V [600]
		0.75	0.083	0.321	0.571	0.5	0.481	0.235	0.625	0.625	0.5	0.75	0.571	0.529	0.75	0.893	0.781	0.281	0.75	0.45	0.321	0.056	0.625	0.983	0.692	R-Squared [600]
		00:15:00	00:10:00	00:15:00	00:15:00	00:10:00	00:15:00	00:20:00	00:15:00	00:15:00	00:15:00	00:15:00	00:15:00	00:15:00	00:20:00	00:15:00	00:15:00	00:15:00	00:15:00	00:10:00	00:20:00	00:20:00	00:15:00	00:15:00	00:15:00	t at Max V [600]
		?????	00:30:00	00:28:20	00:25:00	00:05:00	?????	00:30:00	?????	00:15:00	?????	00:05:00	00:05:00	00:13:20	00:13:20	00:23:00	00:21:00	?????	00:30:00	00:10:00	?????	00:05:00	00:15:00	00:20:23	00:18:20	Lagtime [600]
[truncated: 49 more columns]

## Sheet: Bmeg_384well
Software Version	3.10.06
Experiment File Path:
Protocol File Path:	C:\Users\Yeh\Desktop\Portia\Barry\PlateCalibration\PlateReaderCalibration_384.prt
Plate Number	Plate 1
Date	2021-10-13
Time	09:31:24
Reader Type:	Epoch 2
Reader Serial Number:	21020811
Reading Type	Reader
Procedure Details
Plate Type	384 WELL PLATE (Use plate lid)
Eject plate on completion
Start Kinetic	Runtime 0:30:00 (HH:MM:SS), Interval 0:05:00, 7 Reads
Read	Absorbance Endpoint
	Full Plate
	Wavelengths: 600
	Read Speed: Normal, Delay: 100 msec, Measurements/Data Point: 8
End Kinetic
Plate Out
600
	Time	T° 600	A1	A2	A3	A4	A5	A6	A7	A8	A9	A10	A11	A12	A13	A14	A15	A16	A17	A18	A19	A20	A21	A22	A23	A24	B1	B2	B3	B4	B5	B6	B7	B8	B9	B10	B11	B12	B13	B14	B15	B16	B17	B18	B19	B20	B21	B22	B23
	00:00:00	23	1.374	1.379	1.258	1.379	1.383	1.386	0.983	0.976	0.959	0.971	0.981	0.976	0.616	0.609	0.591	0.592	0.594	0.599	0.345	0.333	0.338	0.34	0.339	0.342	0.193	0.189	0.192	0.189	0.189	0.193	0.117	0.118	0.117	0.117	0.116	0.115	0.083	0.08	0.083	0.084	0.084	0.083	0.064	0.059	0.058	0.059	0.059
	00:05:00	23.1	1.376	1.387	1.264	1.384	1.389	1.393	0.987	0.982	0.961	0.978	0.987	0.981	0.619	0.612	0.591	0.597	0.599	0.603	0.346	0.337	0.338	0.342	0.342	0.345	0.194	0.19	0.194	0.191	0.189	0.193	0.118	0.119	0.117	0.118	0.116	0.116	0.083	0.081	0.083	0.085	0.084	0.083	0.064	0.06	0.059	0.059	0.06
	00:10:00	23.1	1.376	1.39	1.264	1.387	1.394	1.395	0.993	0.988	0.962	0.982	0.993	0.985	0.621	0.615	0.592	0.602	0.602	0.606	0.348	0.34	0.339	0.344	0.344	0.347	0.194	0.191	0.194	0.192	0.19	0.194	0.118	0.118	0.117	0.119	0.117	0.116	0.084	0.081	0.084	0.085	0.084	0.083	0.064	0.06	0.059	0.059	0.06
	00:15:00	23.3	1.376	1.395	1.265	1.391	1.397	1.399	1	0.993	0.963	0.987	0.997	0.99	0.624	0.617	0.592	0.607	0.605	0.609	0.35	0.342	0.34	0.346	0.346	0.349	0.195	0.192	0.195	0.192	0.19	0.194	0.119	0.119	0.117	0.119	0.117	0.117	0.084	0.081	0.084	0.085	0.084	0.083	0.064	0.06	0.059	0.059	0.06
	00:20:00	23.3	1.376	1.398	1.262	1.394	1.401	1.4	1.004	0.998	0.965	0.992	1	0.994	0.627	0.619	0.593	0.61	0.606	0.612	0.351	0.345	0.341	0.348	0.348	0.35	0.195	0.193	0.196	0.194	0.191	0.194	0.12	0.119	0.118	0.12	0.118	0.118	0.084	0.082	0.084	0.085	0.085	0.084	0.064	0.06	0.059	0.059	0.06
	00:25:00	23.3	1.376	1.401	1.264	1.396	1.404	1.402	1.008	1.001	0.968	0.996	1.005	0.997	0.629	0.621	0.595	0.612	0.609	0.614	0.352	0.347	0.342	0.349	0.349	0.352	0.195	0.193	0.197	0.195	0.191	0.195	0.121	0.119	0.119	0.12	0.118	0.118	0.085	0.082	0.084	0.086	0.085	0.084	0.064	0.061	0.059	0.059	0.061
	00:30:00	23.2	1.377	1.402	1.259	1.397	1.402	1.403	1.012	1.005	0.971	0.999	1.007	0.999	0.63	0.623	0.595	0.615	0.61	0.614	0.353	0.349	0.342	0.351	0.35	0.353	0.196	0.194	0.198	0.195	0.191	0.195	0.121	0.119	0.119	0.12	0.118	0.119	0.085	0.082	0.084	0.086	0.085	0.084	0.064	0.061	0.06	0.059	0.061
600
	Time	T° 600	E1	E2	E3	E4	E5	E6	E7	E8	E9	E10	E11	E12	E13	E14	E15	E16	E17	E18	E19	E20	E21	E22	E23	E24	F1	F2	F3	F4	F5	F6	F7	F8	F9	F10	F11	F12	F13	F14	F15	F16	F17	F18	F19	F20	F21	F22	F23
	00:00:00	23	0.04	0.04	0.041	0.041	0.04	0.04	0.049	0.048	0.049	0.05	0.047	0.048	0.048	0.049	0.05	0.05	0.05	0.532	0.041	0.05	0.051	0.051	0.05	0.049	0.049	0.051	0.05	0.049	0.049	0.048	0.048	0.048	0.048	0.049	0.047	0.049	0.048	0.05	0.05	0.049	0.049	0.048	0.049	0.049	0.05	0.05	0.051
	00:05:00	23.1	0.04	0.041	0.041	0.041	0.041	0.041	0.049	0.049	0.049	0.05	0.047	0.048	0.048	0.049	0.051	0.05	0.05	1.233	0.041	0.05	0.051	0.051	0.05	0.049	0.049	0.051	0.05	0.049	0.049	0.049	0.048	0.048	0.048	0.049	0.047	0.049	0.048	0.05	0.05	0.049	0.049	0.048	0.049	0.049	0.05	0.05	0.052
	00:10:00	23.1	0.04	0.041	0.041	0.041	0.041	0.041	0.049	0.048	0.049	0.05	0.047	0.048	0.048	0.049	0.05	0.05	0.049	1.321	0.041	0.05	0.051	0.051	0.05	0.049	0.049	0.051	0.05	0.049	0.049	0.048	0.048	0.048	0.048	0.049	0.047	0.049	0.048	0.05	0.05	0.049	0.049	0.048	0.049	0.049	0.05	0.05	0.051
	00:15:00	23.3	0.04	0.041	0.041	0.041	0.041	0.041	0.049	0.048	0.049	0.05	0.047	0.048	0.048	0.049	0.05	0.05	0.05	1.337	0.041	0.05	0.051	0.051	0.05	0.049	0.049	0.051	0.05	0.049	0.049	0.048	0.048	0.048	0.048	0.049	0.047	0.049	0.048	0.05	0.05	0.049	0.049	0.048	0.049	0.049	0.05	0.05	0.051
	00:20:00	23.3	0.04	0.041	0.042	0.041	0.041	0.041	0.049	0.049	0.049	0.05	0.047	0.048	0.048	0.049	0.05	0.05	0.05	1.357	0.041	0.05	0.051	0.051	0.05	0.049	0.049	0.051	0.05	0.049	0.049	0.048	0.048	0.048	0.048	0.049	0.047	0.049	0.048	0.05	0.05	0.049	0.049	0.048	0.049	0.049	0.05	0.05	0.051
	00:25:00	23.3	0.04	0.041	0.042	0.041	0.041	0.041	0.049	0.049	0.049	0.05	0.047	0.048	0.048	0.049	0.05	0.05	0.05	1.349	0.041	0.05	0.051	0.051	0.05	0.049	0.049	0.051	0.05	0.049	0.049	0.049	0.048	0.048	0.048	0.049	0.047	0.049	0.048	0.05	0.05	0.049	0.049	0.048	0.049	0.049	0.05	0.05	0.052
	00:30:00	23.2	0.04	0.041	0.042	0.041	0.041	0.041	0.049	0.048	0.049	0.05	0.047	0.048	0.048	0.049	0.05	0.05	0.05	1.343	0.041	0.05	0.051	0.051	0.05	0.049	0.049	0.051	0.05	0.049	0.049	0.049	0.048	0.048	0.048	0.049	0.047	0.049	0.048	0.05	0.05	0.049	0.049	0.048	0.049	0.049	0.05	0.05	0.051
600
	Time	T° 600	I1	I2	I3	I4	I5	I6	I7	I8	I9	I10	I11	I12	I13	I14	I15	I16	I17	I18	I19	I20	I21	I22	I23	I24	J1	J2	J3	J4	J5	J6	J7	J8	J9	J10	J11	J12	J13	J14	J15	J16	J17	J18	J19	J20	J21	J22	J23
	00:00:00	23	0.049	0.05	0.048	0.05	0.048	0.048	0.049	0.049	0.048	0.048	0.047	0.048	0.048	0.049	0.047	0.047	0.047	0.047	0.048	0.048	0.049	0.049	0.05	0.049	0.049	0.05	0.048	0.048	0.05	0.049	0.049	0.05	0.05	0.049	0.048	0.048	0.048	0.049	0.047	0.048	0.048	0.048	0.049	0.05	0.049	0.049	0.05
	00:05:00	23.1	0.05	0.05	0.048	0.05	0.048	0.048	0.049	0.049	0.048	0.048	0.048	0.048	0.048	0.049	0.047	0.047	0.048	0.047	0.048	0.048	0.049	0.049	0.05	0.049	0.05	0.051	0.049	0.049	0.051	0.049	0.049	0.05	0.05	0.049	0.048	0.048	0.048	0.049	0.047	0.048	0.048	0.048	0.049	0.05	0.049	0.049	0.051
	00:10:00	23.1	0.049	0.05	0.048	0.05	0.048	0.048	0.049	0.049	0.048	0.048	0.047	0.048	0.048	0.049	0.047	0.047	0.047	0.047	0.048	0.048	0.049	0.049	0.05	0.049	0.049	0.05	0.048	0.048	0.05	0.049	0.049	0.05	0.049	0.049	0.048	0.048	0.048	0.049	0.047	0.048	0.048	0.048	0.049	0.05	0.049	0.049	0.05
	00:15:00	23.3	0.049	0.05	0.048	0.05	0.048	0.048	0.048	0.049	0.048	0.048	0.047	0.048	0.048	0.049	0.047	0.047	0.047	0.047	0.048	0.048	0.049	0.049	0.05	0.049	0.049	0.051	0.048	0.048	0.051	0.049	0.049	0.05	0.05	0.049	0.048	0.048	0.048	0.049	0.047	0.048	0.048	0.048	0.049	0.05	0.049	0.049	0.05
	00:20:00	23.3	0.049	0.05	0.048	0.05	0.048	0.048	0.049	0.049	0.048	0.048	0.047	0.048	0.048	0.049	0.047	0.047	0.048	0.047	0.048	0.048	0.049	0.049	0.05	0.049	0.049	0.051	0.048	0.048	0.051	0.049	0.049	0.05	0.05	0.049	0.048	0.048	0.048	0.049	0.047	0.048	0.048	0.048	0.049	0.05	0.049	0.049	0.05
	00:25:00	23.3	0.049	0.05	0.048	0.05	0.048	0.048	0.049	0.049	0.048	0.048	0.047	0.048	0.048	0.049	0.047	0.047	0.048	0.047	0.048	0.048	0.049	0.049	0.05	0.049	0.05	0.051	0.049	0.048	0.051	0.049	0.049	0.05	0.05	0.049	0.048	0.048	0.048	0.049	0.047	0.048	0.048	0.048	0.049	0.05	0.049	0.049	0.051
	00:30:00	23.2	0.049	0.05	0.048	0.05	0.048	0.048	0.049	0.049	0.048	0.048	0.047	0.048	0.048	0.049	0.047	0.047	0.048	0.047	0.048	0.048	0.049	0.049	0.05	0.049	0.049	0.05	0.048	0.048	0.05	0.049	0.049	0.05	0.05	0.049	0.048	0.048	0.048	0.049	0.047	0.048	0.048	0.048	0.049	0.05	0.049	0.049	0.05
600
	Time	T° 600	M1	M2	M3	M4	M5	M6	M7	M8	M9	M10	M11	M12	M13	M14	M15	M16	M17	M18	M19	M20	M21	M22	M23	M24	N1	N2	N3	N4	N5	N6	N7	N8	N9	N10	N11	N12	N13	N14	N15	N16	N17	N18	N19	N20	N21	N22	N23
	00:00:00	23	0.05	0.051	0.049	0.051	0.051	0.051	0.048	0.049	0.049	0.049	0.049	0.048	0.046	0.048	0.051	0.049	0.049	0.048	0.051	0.048	0.048	0.048	0.051	0.049	0.049	0.052	0.05	0.049	0.051	0.051	0.048	0.049	0.05	0.049	0.051	0.047	0.047	0.048	0.05	0.051	0.049	0.049	0.05	0.049	0.048	0.05	0.051
	00:05:00	23.1	0.05	0.051	0.049	0.051	0.051	0.051	0.049	0.049	0.049	0.049	0.049	0.048	0.046	0.048	0.051	0.05	0.049	0.048	0.051	0.049	0.048	0.048	0.051	0.049	0.049	0.052	0.05	0.049	0.051	0.051	0.049	0.049	0.05	0.049	0.051	0.047	0.047	0.048	0.05	0.051	0.049	0.049	0.05	0.049	0.048	0.05	0.051
	00:10:00	23.1	0.05	0.051	0.049	0.051	0.051	0.051	0.049	0.049	0.049	0.049	0.049	0.048	0.046	0.048	0.051	0.049	0.049	0.048	0.051	0.049	0.048	0.048	0.051	0.049	0.049	0.052	0.05	0.049	0.051	0.051	0.048	0.049	0.05	0.049	0.05	0.047	0.047	0.048	0.05	0.05	0.049	0.049	0.05	0.049	0.048	0.05	0.051
	00:15:00	23.3	0.05	0.051	0.049	0.051	0.051	0.051	0.048	0.049	0.049	0.049	0.049	0.048	0.046	0.048	0.051	0.049	0.049	0.048	0.051	0.049	0.048	0.048	0.051	0.049	0.049	0.052	0.05	0.048	0.051	0.051	0.048	0.049	0.05	0.049	0.051	0.047	0.047	0.048	0.05	0.05	0.049	0.049	0.05	0.049	0.048	0.05	0.051
	00:20:00	23.3	0.05	0.051	0.049	0.051	0.051	0.051	0.049	0.049	0.049	0.049	0.049	0.048	0.046	0.048	0.051	0.049	0.049	0.048	0.051	0.049	0.048	0.048	0.051	0.049	0.049	0.052	0.05	0.049	0.051	0.051	0.048	0.049	0.05	0.049	0.051	0.047	0.047	0.048	0.05	0.051	0.049	0.049	0.05	0.049	0.048	0.05	0.051
	00:25:00	23.3	0.05	0.051	0.049	0.051	0.051	0.051	0.049	0.049	0.049	0.049	0.049	0.048	0.046	0.048	0.051	0.05	0.049	0.048	0.051	0.049	0.048	0.048	0.051	0.049	0.049	0.052	0.05	0.049	0.051	0.051	0.048	0.049	0.05	0.049	0.051	0.047	0.047	0.048	0.05	0.051	0.049	0.049	0.05	0.049	0.048	0.05	0.051
	00:30:00	23.2	0.05	0.051	0.049	0.051	0.051	0.051	0.049	0.049	0.049	0.049	0.049	0.048	0.046	0.048	0.051	0.049	0.049	0.048	0.051	0.049	0.048	0.048	0.051	0.049	0.049	0.052	0.05	0.049	0.051	0.051	0.048	0.049	0.05	0.049	0.051	0.047	0.047	0.048	0.05	0.051	0.049	0.049	0.05	0.049	0.048	0.05	0.051
Results
		1	2	3	4	5	6	7	8	9	10	11	12	13	14	15	16	17	18	19	20	21	22	23	24
	A	0.08	0.93	-0.204	0.736	0.88	0.67	1.092	1.106	0.492	1	0.964	0.904	0.532	0.478	0.194	0.886	0.638	0.602	0.346	0.596	0.222	0.378	0.432	0.376	Max V [600]
		0.451	0.978	0.482	0.982	0.982	0.949	0.995	0.998	0.984	0.995	0.99	0.998	0.992	0.989	0.97	0.987	0.965	0.992	0.993	0.995	0.993	0.999	0.999	0.982	R-Squared [600]
		00:10:00	00:10:00	00:20:00	00:10:00	00:10:00	00:10:00	00:10:00	00:10:00	00:20:00	00:10:00	00:10:00	00:10:00	00:10:00	00:10:00	00:20:00	00:10:00	00:10:00	00:10:00	00:10:00	00:10:00	00:15:00	00:10:00	00:10:00	00:10:00	t at Max V [600]
		?????	?????	?????	?????	?????	?????	00:00:21	?????	00:06:45	?????	?????	?????	?????	?????	00:06:36	?????	?????	?????	?????	?????	00:07:31	?????	00:00:03	?????	Lagtime [600]
	B	0.11	0.23	0.208	0.22	0.088	0.082	0.152	0.056	0.108	0.106	0.114	0.138	0.07	0.064	0.044	0.056	0.028	0.052	0.028	0.048	0.05	0.024	0.058	0.008	Max V [600]
		0.978	0.994	0.977	0.986	0.974	0.93	0.997	0.98	0.966	0.989	0.981	0.985	0.937	0.959	0.945	0.942	0.754	0.923	0.671	0.96	0.947	0.9	0.943	0.4	R-Squared [600]
		00:10:00	00:10:00	00:10:00	00:15:00	00:10:00	00:15:00	00:15:00	00:20:00	00:20:00	00:10:00	00:10:00	00:10:00	00:15:00	00:15:00	00:15:00	00:20:00	00:15:00	00:15:00	00:20:00	00:20:00	00:20:00	00:15:00	00:20:00	00:20:00	t at Max V [600]
		?????	?????	?????	?????	?????	00:01:20	00:00:08	00:09:17	00:08:53	?????	00:00:00	?????	?????	00:00:38	00:00:27	00:05:00	00:00:43	?????	00:04:17	00:01:15	00:08:00	00:02:30	00:00:21	00:20:00	Lagtime [600]
	C	0.018	0.028	0.012	0.034	0.018	0.02	0.016	0.01	0.016	0.044	0.024	0.014	0.008	0.026	0.01	0.01	0.012	0.02	0.02	0.014	0.018	0.026	0.014	0.046	Max V [600]
		0.75	0.942	0.692	0.87	0.88	0.676	0.8	0.893	0.727	0.846	0.837	0.817	0.333	0.797	0.481	0.481	0.75	0.781	0.758	0.533	0.75	0.983	0.721	0.965	R-Squared [600]
		00:20:00	00:15:00	00:10:00	00:10:00	00:20:00	00:20:00	00:20:00	00:20:00	00:20:00	00:20:00	00:20:00	00:20:00	00:20:00	00:20:00	00:15:00	00:20:00	00:20:00	00:20:00	00:10:00	00:20:00	00:20:00	00:20:00	00:10:00	00:20:00	t at Max V [600]
		?????	00:00:00	?????	?????	00:05:33	00:01:00	00:01:15	00:02:00	00:08:45	00:07:44	00:05:00	00:12:51	00:22:30	00:10:00	00:01:00	00:14:00	00:18:20	00:11:00	?????	00:02:51	00:02:13	00:06:09	?????	00:03:03	Lagtime [600]
	D	0.022	0.026	0.03	0.012	0.036	0.018	0.028	0.014	0.032	0.022	0.012	0.016	0.012	0.036	0.03	-0.006	0.01	-0.002	0.008	0.012	0.008	0.012	0.024	0.028	Max V [600]
		0.917	0.813	0.893	0.093	0.953	0.547	0.845	0.681	0.941	0.917	0.75	0.941	0.75	0.953	0.97	0.75	0.368	0.017	0.5	0.75	0.5	0.692	0.973	0.845	R-Squared [600]
		00:20:00	00:20:00	00:20:00	00:15:00	00:20:00	00:10:00	00:20:00	00:20:00	00:10:00	00:20:00	00:15:00	00:20:00	00:20:00	00:20:00	00:15:00	00:10:00	00:20:00	00:10:00	00:15:00	00:10:00	00:10:00	00:10:00	00:20:00	00:15:00	t at Max V [600]
		00:03:38	00:07:42	00:08:00	?????	00:06:07	?????	00:00:00	00:15:43	?????	00:08:11	00:05:00	00:06:15	00:01:40	00:03:20	00:03:00	00:00:00	00:22:00	00:10:00	?????	?????	?????	?????	00:04:10	?????	Lagtime [600]
	E	0.028	0.036	0.032	0.02	0.03	0.03	0.012	0.008	0.006	0.004	0.008	0.006	0.004	0.008	-0.008	0.012	0.01	35.072	0.01	0	0.004	0.012	0.006	0.004	Max V [600]
		0.925	0.988	0.955	0.781	0.893	0.987	0.692	0.4	0.321	0.333	0.8	0.173	0.143	0.571	0.8	0.75	0.481	0.621	0.893	1	0.125	0.5	0.45	0.143	R-Squared [600]
		00:10:00	00:15:00	00:10:00	00:10:00	00:20:00	00:20:00	00:20:00	00:20:00	00:10:00	00:20:00	00:10:00	00:15:00	00:20:00	00:15:00	00:15:00	00:15:00	00:20:00	00:10:00	00:20:00	00:10:00	00:20:00	00:15:00	00:20:00	00:15:00	t at Max V [600]
		?????	00:00:33	?????	?????	00:05:20	00:00:40	00:08:20	00:20:00	?????	00:05:00	?????	00:05:00	00:15:00	00:12:30	00:27:30	00:08:20	00:24:00	?????	00:18:00	?????	00:30:00	00:01:40	00:20:00	?????	Lagtime [600]
	F	0.01	0.012	-0.012	-0.006	0.008	0.01	0.006	0.008	0.008	0	0.01	0.008	0.006	0.006	0.01	-0.006	0.002	0.006	0.006	0.01	0.006	0.006	0.006	0.006	Max V [600]
		0.284	0.692	0.6	0.173	0.8	0.781	0.75	0.5	0.571	1	0.481	0.571	0.75	0.75	0.481	0.321	0.083	0.321	0.321	0.368	0.75	0.173	0.173	0.75	R-Squared [600]
		00:15:00	00:20:00	00:15:00	00:15:00	00:20:00	00:20:00	00:20:00	00:20:00	00:20:00	00:10:00	00:10:00	00:20:00	00:20:00	00:20:00	00:20:00	00:15:00	00:15:00	00:20:00	00:15:00	00:20:00	00:20:00	00:15:00	00:20:00	00:20:00	t at Max V [600]
		00:07:00	00:23:20	00:23:20	?????	00:20:00	00:14:00	00:10:00	00:25:00	00:22:30	?????	?????	00:05:00	00:10:00	00:10:00	00:14:00	00:28:20	?????	?????	00:28:20	?????	00:10:00	00:21:40	00:13:20	00:30:00	Lagtime [600]
	G	0.002	0.002	0.002	0.006	0.004	0.006	0.008	0.01	0.004	0.01	0.008	0.01	0.006	-0.008	0	-0.006	0.004	-0.004	0.01	0.004	0.014	0.006	0.01	0.006	Max V [600]
		0.083	0.05	0.083	0.75	0.143	0.321	0.571	0.893	0.077	0.625	0.308	0.368	0.321	0.5	0	0.75	0.083	0.125	0.625	0.2	0.942	0.225	0.481	0.321	R-Squared [600]
		00:10:00	00:10:00	00:10:00	00:20:00	00:20:00	00:15:00	00:20:00	00:20:00	00:10:00	00:20:00	00:15:00	00:10:00	00:10:00	00:10:00	00:20:00	00:10:00	00:20:00	00:15:00	00:20:00	00:20:00	00:15:00	00:10:00	00:20:00	00:20:00	t at Max V [600]
		?????	?????	?????	00:10:00	00:15:00	?????	00:05:00	00:12:00	00:00:00	00:20:00	00:07:30	?????	?????	00:05:00	?????	00:03:20	00:25:00	00:00:00	00:20:00	?????	00:05:00	?????	00:14:00	00:06:40	Lagtime [600]
	H	0.008	-0.006	0.01	0.012	-0.012	0.006	0.01	0.006	0.004	-0.006	0.006	0.008	0.014	-0.006	0.008	0.006	0.008	0.008	0.012	0.008	0.006	0.002	0.012	0.006	Max V [600]
		0.308	0.321	0.417	0.45	0.5	0.321	0.368	0.45	0.2	0.321	0.45	0.571	0.721	0.75	0.571	0.188	0.4	0.308	0.6	0.308	0.173	0.083	0.75	0.187	R-Squared [600]
		00:15:00	00:15:00	00:10:00	00:10:00	00:15:00	00:20:00	00:20:00	00:15:00	00:20:00	00:15:00	00:15:00	00:20:00	00:20:00	00:10:00	00:20:00	00:20:00	00:15:00	00:20:00	00:20:00	00:15:00	00:15:00	00:10:00	00:20:00	00:20:00	t at Max V [600]
		?????	00:11:40	?????	?????	00:11:40	00:16:40	00:22:00	00:15:00	00:20:00	?????	00:15:00	00:17:30	00:11:26	00:03:20	00:10:00	00:06:40	00:15:00	00:02:30	00:20:00	00:07:30	00:08:20	?????	00:18:20	?????	Lagtime [600]
	I	-0.006	0.006	0.004	0.004	0.002	-0.006	0.006	0.008	0.004	0.006	-0.004	-0.01	0.002	0.012	0.004	-0.004	0.01	-0.008	-0.008	0.01	0.004	0.006	-0.004	0.004	Max V [600]
		0.187	0.321	0.5	0.143	0.083	0.75	0.15	0.571	0.5	0.321	0.143	0.417	0.036	0.692	0.125	0.125	0.781	0.5	0.571	0.893	0.2	0.75	0.083	0.125	R-Squared [600]
		00:10:00	00:20:00	00:10:00	00:20:00	00:15:00	00:10:00	00:20:00	00:15:00	00:10:00	00:20:00	00:15:00	00:10:00	00:10:00	00:20:00	00:15:00	00:10:00	00:20:00	00:20:00	00:10:00	00:20:00	00:15:00	00:20:00	00:15:00	00:15:00	t at Max V [600]
		00:06:40	00:06:40	?????	00:15:00	?????	00:00:00	00:03:20	00:05:00	?????	?????	?????	00:00:00	?????	00:15:00	00:00:00	?????	00:16:00	00:27:30	00:00:00	00:18:00	00:15:00	00:10:00	00:10:00	00:05:00	Lagtime [600]
	J	-0.002	0.004	0.006	0.012	0.008	-0.008	0.006	0.004	0.008	0.004	-0.002	0.014	0.006	0.006	0.008	0.012	-0.006	0.012	0.004	0.004	0.004	0.006	0.002	0.004	Max V [600]
		0.036	0.333	0.45	0.75	0.5	0.571	0.321	0.333	0.571	0.5	0.036	0.721	0.75	0.45	0.571	0.9	0.15	0.409	0.125	0.1	0.125	0.75	0.036	0.143	R-Squared [600]
		00:10:00	00:10:00	00:20:00	00:20:00	00:10:00	00:10:00	00:15:00	00:10:00	00:15:00	00:20:00	00:15:00	00:20:00	00:15:00	00:20:00	00:20:00	00:20:00	00:15:00	00:20:00	00:15:00	00:15:00	00:15:00	00:20:00	00:10:00	00:20:00	t at Max V [600]
		?????	?????	00:20:00	00:18:20	?????	00:00:00	00:01:40	?????	00:12:30	00:25:00	00:25:00	00:25:43	00:08:20	00:20:00	00:22:30	00:28:20	?????	00:13:20	00:05:00	00:15:00	00:00:00	00:10:00	?????	00:15:00	Lagtime [600]
	K	0.008	-0.004	-0.006	0.006	0.008	0.006	0.006	-0.006	0.012	0.004	0.004	0.004	-0.004	0.008	0.014	-0.006	0.002	-0.008	0.012	-0.006	0.004	-0.002	0.008	0.006	Max V [600]
		0.571	0.5	0.188	0.45	0.571	0.321	0.75	0.75	0.9	0.333	0.083	0.083	0.2	0.5	0.612	0.75	0.083	0.5	0.9	0.173	0.125	0.125	0.235	0.75	R-Squared [600]
		00:20:00	00:20:00	00:15:00	00:20:00	00:20:00	00:20:00	00:20:00	00:10:00	00:20:00	00:15:00	00:10:00	00:15:00	00:10:00	00:15:00	00:20:00	00:10:00	00:10:00	00:15:00	00:15:00	00:15:00	00:20:00	00:10:00	00:15:00	00:20:00	t at Max V [600]
		00:22:30	?????	00:18:20	?????	00:10:00	00:00:00	00:10:00	00:00:00	00:11:40	00:30:00	?????	?????	00:10:00	00:22:30	?????	00:00:00	?????	00:20:00	00:06:40	00:21:40	00:05:00	00:20:00	00:17:30	00:10:00	Lagtime [600]
	L	-0.006	-0.01	0.006	0.008	0.006	0.004	0.01	-0.008	0.006	-0.004	-0.008	0.01	0.008	0.006	-0.006	-0.008	0.004	0.004	0.012	-0.006	0.006	-0.004	0.008	0.014	Max V [600]
		0.45	0.417	0.75	0.5	0.188	0.125	0.368	0.571	0.321	0.083	0.571	0.368	0.571	0.45	0.321	0.571	0.2	0.2	0.9	0.321	0.173	0.125	0.4	0.721	R-Squared [600]
		00:10:00	00:15:00	00:20:00	00:20:00	00:20:00	00:20:00	00:20:00	00:10:00	00:20:00	00:15:00	00:10:00	00:15:00	00:20:00	00:20:00	00:15:00	00:10:00	00:20:00	00:20:00	00:20:00	00:10:00	00:15:00	00:15:00	00:20:00	00:15:00	t at Max V [600]
		00:10:00	00:25:00	00:10:00	00:00:00	00:16:40	00:10:00	00:28:00	00:07:30	00:23:20	?????	00:00:00	00:03:00	00:22:30	00:03:20	00:28:20	?????	?????	?????	00:11:40	?????	00:21:40	00:25:00	00:20:00	00:16:26	Lagtime [600]
	M	-0.01	0.012	0.006	0.012	0.01	0.01	0.006	0.01	0.008	0.006	0.006	0.006	0.006	-0.004	-0.004	0.006	0.006	-0.002	-0.006	0.012	-0.006	0.006	0.012	0.008	Max V [600]
		0.893	0.75	0.75	0.9	0.893	0.625	0.187	0.481	0.308	0.75	0.225	0.45	0.45	0.2	0.5	0.188	0.75	0.083	0.225	0.75	0.45	0.321	0.692	0.308	R-Squared [600]
		00:10:00	00:20:00	00:20:00	00:20:00	00:20:00	00:20:00	00:20:00	00:20:00	00:20:00	00:15:00	00:10:00	00:20:00	00:20:00	00:10:00	00:15:00	00:20:00	00:20:00	00:20:00	00:15:00	00:10:00	00:15:00	00:20:00	00:20:00	00:15:00	t at Max V [600]
		?????	00:01:40	?????	00:20:00	00:28:00	00:10:00	?????	00:24:00	00:12:30	00:25:00	?????	00:20:00	00:20:00	00:10:00	00:20:00	00:16:40	00:10:00	?????	00:15:00	?????	00:15:00	00:16:40	00:15:00	00:10:00	Lagtime [600]
	N	0.006	-0.004	0.004	0.01	0.008	0.01	-0.008	-0.006	0.012	0.006	0.008	0.002	0.008	0.012	0.01	0.008	0.008	-0.004	0.004	0.006	-0.004	0.006	-0.008	-0.006	Max V [600]
		0.173	0.5	0.125	0.417	0.4	0.521	0.5	0.173	0.692	0.45	0.333	0.036	0.308	0.692	0.893	0.571	0.4	0.143	0.5	0.75	0.125	0.45	0.235	0.188	R-Squared [600]
		00:20:00	00:15:00	00:20:00	00:20:00	00:20:00	00:20:00	00:15:00	00:10:00	00:20:00	00:20:00	00:20:00	00:15:00	00:20:00	00:15:00	00:20:00	00:20:00	00:20:00	00:10:00	00:20:00	00:20:00	00:10:00	00:20:00	00:15:00	00:10:00	t at Max V [600]
		00:10:00	?????	00:05:00	00:20:00	00:07:30	?????	00:07:30	00:16:40	00:15:00	00:20:00	00:22:30	?????	00:25:00	00:11:40	00:18:00	00:22:30	00:07:30	00:15:00	00:25:00	00:26:40	?????	00:20:00	00:25:00	00:13:20	Lagtime [600]
	O	-0.004	0.01	0.01	0.008	0.006	0.006	-0.004	0.006	0.002	0.008	0.008	0.016	0.01	-0.004	-0.004	0.004	0.012	0.002	0.006	0.016	0.01	0.006	-0.01	0	Max V [600]
		0.5	0.481	0.893	0.571	0.75	0.173	0.125	0.188	0.083	0.308	0.4	0.64	0.368	0.125	0.333	0.333	0.9	0.083	0.75	0.941	0.368	0.45	0.368	0	R-Squared [600]
		00:15:00	00:10:00	00:20:00	00:20:00	00:20:00	00:20:00	00:15:00	00:20:00	00:15:00	00:20:00	00:20:00	00:20:00	00:20:00	00:10:00	00:15:00	00:20:00	00:20:00	00:20:00	00:20:00	00:20:00	00:20:00	00:15:00	00:15:00	00:10:00	t at Max V [600]
		?????	?????	00:02:00	00:17:30	00:13:20	00:13:20	?????	00:06:40	?????	00:12:30	?????	00:26:15	00:22:00	00:00:00	00:25:00	00:10:00	00:20:00	?????	?????	00:15:00	00:28:00	00:15:00	00:13:00	?????	Lagtime [600]
	P	0.01	-0.01	0.008	0.008	-0.002	-0.008	0.012	0.008	0.008	0.01	0.006	0.01	-0.008	-0.008	-0.004	-0.008	0.004	0.008	0.01	0.008	-0.006	-0.008	-0.004	0.008	Max V [600]
		0.417	0.417	0.571	0.571	0.021	0.5	0.9	0.5	0.333	0.781	0.125	0.625	0.333	0.235	0.5	0.571	0.083	0.571	0.417	0.4	0.15	0.5	0.5	0.5	R-Squared [600]
		00:20:00	00:10:00	00:20:00	00:20:00	00:15:00	00:10:00	00:20:00	00:10:00	00:15:00	00:20:00	00:20:00	00:20:00	00:10:00	00:10:00	00:15:00	00:10:00	00:20:00	00:20:00	00:20:00	00:20:00	00:15:00	00:10:00	00:15:00	00:20:00	t at Max V [600]
		00:20:00	00:00:00	00:05:00	00:10:00	?????	00:05:00	00:11:40	00:02:30	00:05:00	00:16:00	00:10:00	00:20:00	?????	?????	00:20:00	00:07:30	00:25:00	00:17:30	00:20:00	00:07:30	?????	00:02:30	?????	00:25:00	Lagtime [600]
[truncated: 49 more columns]

## Sheet: Sepi_96well
Software Version	3.10.06
Experiment File Path:	C:\Users\Yeh\Desktop\Portia\Barry\PlateCalibration\Calibration_96wells_090821.xpt
Protocol File Path:	C:\Users\Yeh\Desktop\Portia\Barry\PlateCalibration\PlateReaderCalibration.prt
Plate Number	Plate 2
Date	2021-09-08
Time	14:02:14
Reader Type:	Epoch 2
Reader Serial Number:	20071524
Reading Type	Reader
Procedure Details
Plate Type	96 WELL PLATE (Use plate lid)
Eject plate on completion
Start Kinetic	Runtime 0:30:00 (HH:MM:SS), Interval 0:05:00, 7 Reads
Read	Absorbance Endpoint
	Full Plate
	Wavelengths: 600
	Read Speed: Normal, Delay: 100 msec, Measurements/Data Point: 8
End Kinetic
Plate Out
600
	Time	T° 600	A1	A2	A3	A4	A5	A6	A7	A8	A9	A10	A11	A12	B1	B2	B3	B4	B5	B6	B7	B8	B9	B10	B11	B12	C1	C2	C3	C4	C5	C6	C7	C8	C9	C10	C11	C12	D1	D2	D3	D4	D5	D6	D7	D8	D9	D10	D11
	00:00:00	24.2	1.179	1.199	1.188	1.196	0.798	0.797	0.796	0.802	0.474	0.469	0.473	0.46	0.266	0.26	0.262	0.264	0.159	0.159	0.159	0.159	0.104	0.102	0.1	0.099	0.07	0.07	0.071	0.069	0.056	0.055	0.056	0.056	0.048	0.047	0.048	0.047	0.044	0.044	0.043	0.041	0.042	0.041	0.042	0.041	0.041	0.04	0.04
	00:05:00	24	1.177	1.198	1.186	1.195	0.796	0.796	0.795	0.799	0.472	0.468	0.471	0.458	0.265	0.26	0.262	0.264	0.159	0.158	0.159	0.158	0.104	0.101	0.1	0.098	0.07	0.07	0.07	0.069	0.056	0.055	0.056	0.056	0.048	0.047	0.048	0.047	0.044	0.044	0.043	0.041	0.042	0.041	0.042	0.041	0.041	0.04	0.04
	00:10:00	23.9	1.179	1.198	1.187	1.194	0.799	0.798	0.797	0.799	0.474	0.469	0.472	0.458	0.267	0.26	0.262	0.265	0.159	0.159	0.159	0.159	0.104	0.102	0.1	0.098	0.07	0.07	0.07	0.068	0.056	0.055	0.056	0.056	0.048	0.047	0.048	0.047	0.044	0.044	0.043	0.041	0.042	0.041	0.042	0.041	0.041	0.04	0.04
	00:15:00	23.8	1.182	1.202	1.189	1.197	0.799	0.798	0.797	0.802	0.473	0.469	0.47	0.459	0.268	0.262	0.262	0.266	0.159	0.159	0.159	0.159	0.104	0.102	0.099	0.099	0.07	0.07	0.07	0.069	0.056	0.055	0.056	0.056	0.048	0.047	0.048	0.047	0.044	0.044	0.043	0.041	0.042	0.041	0.042	0.041	0.041	0.04	0.04
	00:20:00	23.6	1.185	1.202	1.19	1.201	0.798	0.799	0.8	0.801	0.474	0.468	0.472	0.462	0.27	0.263	0.264	0.268	0.16	0.16	0.16	0.16	0.104	0.102	0.1	0.099	0.07	0.071	0.071	0.069	0.056	0.055	0.056	0.056	0.048	0.047	0.048	0.047	0.044	0.044	0.043	0.041	0.042	0.041	0.042	0.041	0.041	0.04	0.04
	00:25:00	23.3	1.185	1.203	1.191	1.201	0.796	0.803	0.801	0.803	0.474	0.472	0.474	0.461	0.269	0.263	0.266	0.269	0.16	0.16	0.16	0.16	0.104	0.102	0.1	0.099	0.071	0.071	0.071	0.069	0.056	0.056	0.056	0.056	0.048	0.047	0.048	0.047	0.044	0.045	0.044	0.042	0.042	0.041	0.042	0.041	0.041	0.041	0.041
	00:30:00	23.2	1.184	1.201	1.192	1.197	0.802	0.804	0.801	0.808	0.477	0.474	0.475	0.462	0.271	0.264	0.266	0.27	0.161	0.16	0.16	0.16	0.105	0.102	0.1	0.099	0.071	0.071	0.071	0.069	0.056	0.055	0.056	0.056	0.048	0.047	0.048	0.047	0.044	0.045	0.044	0.042	0.042	0.041	0.042	0.041	0.041	0.041	0.041
Results
		1	2	3	4	5	6	7	8	9	10	11	12
	A	0.484	0.302	0.242	0.372	0.094	0.356	0.302	0.37	0.148	0.246	0.188	0.194	Max V [600]
		0.946	0.89	0.986	0.881	0.1	0.888	0.93	0.766	0.462	0.693	0.676	0.791	R-Squared [600]
		00:15:00	00:15:00	00:20:00	00:15:00	00:20:00	00:20:00	00:15:00	00:20:00	00:20:00	00:20:00	00:20:00	00:20:00	t at Max V [600]
		00:09:40	00:09:38	00:11:34	00:11:50	00:15:57	00:12:08	00:08:39	00:19:05	00:17:10	00:16:20	00:22:46	00:17:19	Lagtime [600]
	B	0.23	0.174	0.252	0.248	0.09	0.1	0.08	0.088	0.04	0.05	0.028	0.046	Max V [600]
		0.898	0.833	0.894	0.994	0.993	0.965	0.969	0.984	0.885	0.859	0.434	0.842	R-Squared [600]
		00:15:00	00:20:00	00:20:00	00:20:00	00:15:00	00:15:00	00:15:00	00:15:00	00:20:00	00:15:00	00:20:00	00:20:00	t at Max V [600]
		00:05:47	00:07:14	00:12:18	00:04:07	00:09:27	00:11:24	00:13:00	00:18:11	00:18:30	00:16:36	00:28:34	00:23:55	Lagtime [600]
	C	0.022	0.024	0.018	0.04	0.018	0.018	0.016	0.02	0.016	0.008	0.01	0.006	Max V [600]
		0.917	0.973	0.88	1	0.81	0.75	0.696	0.595	0.941	0.4	0.893	0.45	R-Squared [600]
		00:15:00	00:15:00	00:15:00	00:20:00	00:20:00	00:15:00	00:20:00	00:20:00	00:20:00	00:20:00	00:20:00	00:15:00	t at Max V [600]
		00:16:49	00:15:50	00:17:13	00:15:00	00:20:00	00:25:00	00:22:30	00:21:00	00:18:45	00:07:30	?????	00:15:00	Lagtime [600]
	D	0.012	0.014	0.016	0.012	0.012	0.016	0.018	0.014	0.016	0.016	0.014	0.006	Max V [600]
		0.75	0.612	0.727	0.75	0.692	0.593	0.75	0.612	0.889	0.889	0.942	0.321	R-Squared [600]
		00:15:00	00:20:00	00:20:00	00:15:00	00:20:00	00:10:00	00:15:00	00:20:00	00:20:00	00:20:00	00:10:00	00:20:00	t at Max V [600]
		00:00:00	00:05:43	00:12:30	00:05:00	00:08:20	?????	00:08:20	00:12:51	00:11:15	?????	?????	00:00:00	Lagtime [600]
	E	0.016	0.016	-0.12	0.014	0.024	0.022	0.024	0.012	0.026	0.022	0.024	0.022	Max V [600]
		0.889	0.941	0.801	0.817	0.973	0.945	0.973	0.692	0.983	0.917	0.973	0.917	R-Squared [600]
		00:15:00	00:15:00	00:15:00	00:10:00	00:15:00	00:20:00	00:15:00	00:20:00	00:20:00	00:10:00	00:10:00	00:15:00	t at Max V [600]
		00:05:00	00:01:15	00:20:20	00:02:51	00:05:50	00:11:49	00:01:40	00:06:40	00:02:18	?????	?????	00:03:11	Lagtime [600]
	F	0.028	0.028	0.032	0.026	0.024	0.032	0.03	0.022	0.008	0.006	0.004	-0.006	Max V [600]
		0.942	0.925	0.711	0.88	0.973	0.941	0.84	0.917	0.5	0.75	0.333	0.75	R-Squared [600]
		00:10:00	00:10:00	00:10:00	00:10:00	00:20:00	00:15:00	00:20:00	00:20:00	00:20:00	00:20:00	00:20:00	00:10:00	t at Max V [600]
		00:00:00	?????	?????	?????	00:04:10	00:04:23	00:07:20	00:09:05	00:12:30	00:13:20	00:05:00	00:00:00	Lagtime [600]
	G	0.01	0.008	0.008	-0.004	0.006	-0.004	0.008	-0.006	0	0.004	0.01	-0.004	Max V [600]
		0.893	0.5	0.571	0.5	0.75	0.5	0.571	0.75	1	0.333	0.781	0.5	R-Squared [600]
		00:20:00	00:15:00	00:20:00	00:10:00	00:20:00	00:10:00	00:20:00	00:10:00	00:10:00	00:20:00	00:15:00	00:10:00	t at Max V [600]
		00:22:00	00:22:30	00:22:30	?????	?????	00:05:00	00:17:30	00:03:20	?????	00:10:00	00:09:00	?????	Lagtime [600]
	H	0.008	-0.01	-0.006	-0.006	0.006	0.006	0.006	-0.012	0.012	0.004	0.006	0.008	Max V [600]
		0.8	0.781	0.75	0.321	0.45	0.45	0.75	0.692	0.692	0.333	0.75	0.5	R-Squared [600]
		00:20:00	00:10:00	00:10:00	00:10:00	00:15:00	00:15:00	00:20:00	00:10:00	00:20:00	00:20:00	00:20:00	00:20:00	t at Max V [600]
		00:20:00	?????	00:00:00	?????	00:15:00	?????	00:10:00	?????	00:25:00	00:05:00	00:13:20	00:27:30	Lagtime [600]
[truncated: 49 more columns]

## Sheet: Ecoli_96well
Software Version	3.10.06
Experiment File Path:	C:\Users\Yeh\Desktop\Portia\Barry\PlateCalibration\Calibration_96wells_090821.xpt
Protocol File Path:	C:\Users\Yeh\Desktop\Portia\Barry\PlateCalibration\PlateReaderCalibration.prt
Plate Number	Plate 1
Date	2021-09-08
Time	13:30:23
Reader Type:	Epoch 2
Reader Serial Number:	20071524
Reading Type	Reader
Procedure Details
Plate Type	96 WELL PLATE (Use plate lid)
Eject plate on completion
Start Kinetic	Runtime 0:30:00 (HH:MM:SS), Interval 0:05:00, 7 Reads
Read	Absorbance Endpoint
	Full Plate
	Wavelengths: 600
	Read Speed: Normal, Delay: 100 msec, Measurements/Data Point: 8
End Kinetic
Plate Out
600
	Time	T° 600	A1	A2	A3	A4	A5	A6	A7	A8	A9	A10	A11	A12	B1	B2	B3	B4	B5	B6	B7	B8	B9	B10	B11	B12	C1	C2	C3	C4	C5	C6	C7	C8	C9	C10	C11	C12	D1	D2	D3	D4	D5	D6	D7	D8	D9	D10	D11
	00:00:00	28.3	1.232	1.255	1.281	1.25	0.968	0.917	0.907	0.911	0.553	0.543	0.53	0.54	0.309	0.313	0.318	0.307	0.179	0.177	0.176	0.18	0.115	0.111	0.111	0.112	0.076	0.075	0.076	0.074	0.058	0.058	0.057	0.058	0.049	0.049	0.049	0.049	0.045	0.045	0.044	0.045	0.044	0.043	0.043	0.043	0.041	0.042	0.041
	00:05:00	27.1	1.229	1.255	1.276	1.253	0.959	0.909	0.903	0.906	0.549	0.536	0.527	0.531	0.308	0.308	0.316	0.306	0.179	0.174	0.174	0.177	0.113	0.112	0.11	0.111	0.076	0.074	0.076	0.074	0.058	0.058	0.057	0.057	0.049	0.049	0.049	0.049	0.045	0.045	0.045	0.045	0.044	0.043	0.043	0.043	0.042	0.041	0.041
	00:10:00	26.3	1.239	1.266	1.286	1.259	0.965	0.916	0.907	0.912	0.551	0.547	0.533	0.534	0.312	0.304	0.31	0.3	0.179	0.175	0.176	0.178	0.113	0.111	0.111	0.112	0.077	0.075	0.076	0.075	0.059	0.058	0.058	0.058	0.049	0.049	0.049	0.049	0.045	0.045	0.045	0.045	0.044	0.043	0.043	0.043	0.042	0.041	0.041
	00:15:00	25.8	1.249	1.269	1.291	1.267	0.967	0.917	0.91	0.914	0.554	0.541	0.53	0.54	0.307	0.302	0.309	0.299	0.179	0.177	0.178	0.179	0.114	0.113	0.111	0.113	0.077	0.075	0.076	0.075	0.058	0.058	0.058	0.058	0.05	0.049	0.049	0.049	0.045	0.045	0.044	0.045	0.044	0.043	0.043	0.043	0.042	0.042	0.041
	00:20:00	25.2	1.258	1.278	1.302	1.276	0.969	0.92	0.916	0.92	0.562	0.548	0.535	0.548	0.309	0.304	0.313	0.304	0.181	0.178	0.18	0.182	0.115	0.113	0.112	0.113	0.077	0.075	0.077	0.075	0.059	0.058	0.058	0.058	0.05	0.049	0.049	0.05	0.044	0.045	0.044	0.045	0.044	0.043	0.043	0.042	0.041	0.042	0.041
	00:25:00	24.7	1.271	1.285	1.309	1.284	0.975	0.921	0.921	0.917	0.567	0.55	0.538	0.549	0.309	0.307	0.315	0.304	0.181	0.179	0.181	0.181	0.115	0.113	0.112	0.114	0.077	0.075	0.077	0.075	0.059	0.058	0.058	0.058	0.05	0.049	0.049	0.049	0.045	0.045	0.045	0.045	0.044	0.042	0.043	0.043	0.041	0.041	0.041
	00:30:00	24.4	1.272	1.293	1.315	1.286	0.978	0.927	0.925	0.925	0.566	0.551	0.542	0.548	0.312	0.306	0.317	0.306	0.183	0.181	0.182	0.182	0.116	0.114	0.114	0.114	0.078	0.075	0.078	0.076	0.059	0.058	0.059	0.058	0.05	0.05	0.049	0.049	0.045	0.045	0.045	0.045	0.044	0.043	0.043	0.043	0.041	0.041	0.041
Results
		1	2	3	4	5	6	7	8	9	10	11	12
	A	2.034	1.432	1.652	1.602	0.688	0.572	0.96	0.586	0.912	0.584	0.524	0.99	Max V [600]
		0.997	0.977	0.988	0.997	0.939	0.855	0.995	0.816	0.955	0.659	0.795	0.956	R-Squared [600]
		00:15:00	00:15:00	00:15:00	00:15:00	00:15:00	00:15:00	00:20:00	00:15:00	00:15:00	00:15:00	00:20:00	00:15:00	t at Max V [600]
		00:06:45	00:04:21	00:08:07	00:03:42	00:15:44	00:15:46	00:10:25	00:11:00	00:11:15	00:12:59	00:10:02	00:14:26	Lagtime [600]
	B	0.044	-0.474	0.382	0.338	0.224	0.286	0.346	0.244	0.11	0.124	0.102	0.14	Max V [600]
		0.027	0.758	0.914	0.816	0.97	0.972	0.99	0.892	0.954	0.901	0.83	0.929	R-Squared [600]
		00:20:00	00:10:00	00:20:00	00:20:00	00:20:00	00:20:00	00:15:00	00:15:00	00:20:00	00:20:00	00:20:00	00:15:00	t at Max V [600]
		00:10:27	?????	?????	?????	00:12:14	00:15:23	00:09:13	00:15:05	00:26:44	00:04:50	00:09:36	00:11:43	Lagtime [600]
	C	0.058	0.016	0.108	0.05	0.018	0.022	0.044	0.024	0.018	0.018	-0.01	0.03	Max V [600]
		0.571	0.372	0.909	0.77	0.723	0.55	0.953	0.537	0.723	0.81	0.368	0.907	R-Squared [600]
		00:10:00	00:15:00	00:20:00	00:20:00	00:15:00	00:20:00	00:20:00	00:10:00	00:15:00	00:10:00	00:10:00	00:10:00	t at Max V [600]
		00:07:35	?????	00:09:38	00:04:48	00:11:40	00:15:27	00:06:49	00:09:10	00:01:40	00:04:27	?????	00:02:40	Lagtime [600]
	D	-0.004	0.014	0.006	-0.006	0.014	-0.034	0.01	-0.008	-0.012	0.01	-0.004	-0.008	Max V [600]
		0.077	0.721	0.068	0.45	0.817	0.761	0.481	0.5	0.529	0.417	0.333	0.571	R-Squared [600]
		00:10:00	00:10:00	00:20:00	00:20:00	00:10:00	00:10:00	00:20:00	00:10:00	00:15:00	00:15:00	00:15:00	00:10:00	t at Max V [600]
		00:00:00	00:01:26	?????	00:03:20	?????	?????	00:16:00	00:05:00	00:21:40	00:25:00	00:00:00	?????	Lagtime [600]
	E	-0.008	-0.004	-0.006	0.002	-0.008	-0.004	-0.01	-0.008	-0.01	-0.008	-0.012	-0.01	Max V [600]
		0.333	0.2	0.75	0.05	0.571	0.333	0.481	0.571	0.417	0.5	0.75	0.781	R-Squared [600]
		00:15:00	00:20:00	00:15:00	00:10:00	00:15:00	00:10:00	00:20:00	00:15:00	00:20:00	00:10:00	00:10:00	00:15:00	t at Max V [600]
		?????	?????	00:21:40	00:10:00	00:30:00	00:00:00	?????	00:30:00	00:20:00	?????	?????	?????	Lagtime [600]
	F	-0.016	-0.004	-0.034	-0.008	0.054	0.026	0.014	0.028	-0.006	-0.004	-0.01	-0.004	Max V [600]
		0.593	0.2	0.938	0.5	0.944	0.768	0.437	0.527	0.75	0.333	0.781	0.2	R-Squared [600]
		00:20:00	00:15:00	00:10:00	00:15:00	00:10:00	00:10:00	00:20:00	00:20:00	00:15:00	00:10:00	00:15:00	00:15:00	t at Max V [600]
		00:12:30	?????	00:00:35	?????	?????	?????	00:02:51	00:10:43	00:25:00	?????	00:09:00	?????	Lagtime [600]
	G	-0.008	-0.01	-0.006	-0.006	-0.012	-0.008	-0.01	-0.008	-0.014	-0.002	-0.01	-0.006	Max V [600]
		0.5	0.893	0.321	0.45	0.75	0.571	0.893	0.571	0.942	0.083	0.481	0.321	R-Squared [600]
		00:20:00	00:15:00	00:15:00	00:20:00	00:20:00	00:15:00	00:15:00	00:15:00	00:15:00	00:20:00	00:15:00	00:15:00	t at Max V [600]
		00:15:00	00:13:00	00:11:40	00:03:20	00:13:20	00:05:00	00:17:00	00:17:30	00:12:09	?????	00:01:00	00:11:40	Lagtime [600]
	H	-0.008	-0.006	-0.008	-0.01	-0.002	-0.008	-0.006	-0.012	-0.004	-0.002	-0.01	-0.004	Max V [600]
		0.5	0.321	0.8	0.481	0.083	0.8	0.75	0.75	0.333	0.083	0.781	0.2	R-Squared [600]
		00:20:00	00:10:00	00:15:00	00:15:00	00:10:00	00:15:00	00:20:00	00:15:00	00:15:00	00:15:00	00:15:00	00:15:00	t at Max V [600]
		00:25:00	?????	00:15:00	00:11:00	?????	00:15:00	00:26:40	00:08:20	00:25:00	?????	00:19:00	?????	Lagtime [600]
[truncated: 49 more columns]
